# Supplementary material for: Natural djurleite with refined composition Cu61.39S32 revealing disorder of some Cu sites
Source: IUCrdata. 2022 Jul 12;7(Pt 7):x220694. doi: 10.1107/S2414314622006940 (PMC9635409; doi:10.1107/S2414314622006940)
Supplement: Supplementary file 2 [file x-07-x220694-Isup4.hkl]

data_I                                                                          
_shelx_title ' trans_a.res in P2(1)/n'                                          
_shelx_refln_list_code          4                                               
_shelx_F_calc_maximum     3571.91                                               
_exptl_crystal_F_000      9168.69                                               
_reflns_d_resolution_high  0.8378                                               
                                                                                
loop_                                                                           
 _space_group_symop_operation_xyz                                               
 'x, y, z'                                                                      
 '-x+1/2, y+1/2, -z+1/2'                                                        
 '-x, -y, -z'                                                                   
 'x-1/2, -y-1/2, z-1/2'                                                         
                                                                                
_cell_length_a    26.8500                                                       
_cell_length_b    15.6862                                                       
_cell_length_c    13.5175                                                       
_cell_angle_alpha  90.000                                                       
_cell_angle_beta   90.062                                                       
_cell_angle_gamma  90.000                                                       
                                                                                
_shelx_F_squared_multiplier     1.000                                           
                                                                                
loop_                                                                           
 _refln_index_h                                                                 
 _refln_index_k                                                                 
 _refln_index_l                                                                 
 _refln_F_squared_calc                                                          
 _refln_F_squared_meas                                                          
 _refln_F_squared_sigma                                                         
 _refln_observed_status                                                         
   4   0   0        203.29        610.48       122.10 o                         
   6   0   0       6698.85       7936.23       244.19 o                         
   8   0   0     335113.16     364785.69      4029.16 o                         
  10   0   0     478762.66     478444.66      5738.50 o                         
  12   0   0      10590.22      11232.81       610.48 o                         
  14   0   0        982.77       1587.25       488.38 o                         
  16   0   0    3630409.50    3672642.25     41756.77 o                         
  18   0   0      24149.73      25395.93       976.77 o                         
  20   0   0          6.34       1343.05       976.77 o                         
  22   0   0      29489.10      30646.05      1465.15 o                         
  24   0   0    6198529.00    6316480.50     74466.24 o                         
  26   0   0      21966.16      27349.46      3907.07 o                         
  28   0   0       2173.71        976.77      4761.74 o                         
  30   0   0       2002.27       4761.74      4029.16 o                         
   3   1   0       1341.51       1596.64       122.10 o                         
   4   1   0        544.79        677.08        86.33 o                         
   5   1   0       1268.52       2016.43        86.33 o                         
   6   1   0       4608.32       5678.11       172.67 o                         
   7   1   0       8331.91       8974.46       259.00 o                         
   8   1   0     138612.67     137129.47      1163.12 o                         
   9   1   0      67143.03      66203.80       730.04 o                         
  10   1   0      10630.33      11844.83       381.36 o                         
  11   1   0     974055.12     976032.81      7804.36 o                         
  12   1   0     128814.62     128432.70      1295.02 o                         
  13   1   0     417087.38     409428.91      3409.40 o                         
  14   1   0       2283.48       2930.30       431.67 o                         
  15   1   0       9523.97      10822.38       518.01 o                         
  16   1   0      15227.05      15300.87       643.21 o                         
  17   1   0       7639.70       8679.92       556.21 o                         
  18   1   0       2434.92       3963.27       671.53 o                         
  19   1   0       8786.09      11349.63       793.62 o                         
  20   1   0        525.20       2234.29       915.72 o                         
  21   1   0      18605.09      23392.17       903.44 o                         
  22   1   0       2067.82       1831.44       777.01 o                         
  23   1   0       4185.04       5396.64      1037.81 o                         
  24   1   0     114673.93     119199.41      2066.64 o                         
  25   1   0      15155.30      19244.86      1959.83 o                         
  26   1   0        142.15       6168.75      2718.52 o                         
  27   1   0       8147.77       8909.78      3250.16 o                         
  28   1   0         74.63       5694.71      3641.63 o                         
  29   1   0        905.60        488.38      3927.52 o                         
  30   1   0       1106.33       4262.05      3772.15 o                         
  31   1   0       1213.98       5011.88      3427.41 o                         
   0   2   0       7076.71       8180.42       244.19 o                         
   1   2   0        454.77        638.66       109.21 o                         
   2   2   0       5718.65       5922.28       172.67 o                         
   3   2   0       1222.56       1718.06       122.10 o                         
   4   2   0       1331.17       1284.91        86.33 o                         
   5   2   0        505.16        732.57        86.33 o                         
   6   2   0      10803.47      11232.81       259.00 o                         
   7   2   0       1106.74       2022.21       366.29 o                         
   8   2   0       5309.40       5937.38       305.24 o                         
   9   2   0       2614.60       3585.69       293.03 o                         
  10   2   0      14035.99      16456.89       468.98 o                         
  11   2   0     363005.12     356387.91      2977.61 o                         
  12   2   0      82133.48      77947.16       949.68 o                         
  13   2   0      81667.98      78870.95      1036.02 o                         
  14   2   0         58.20        610.48       431.67 o                         
  15   2   0       2611.00       2713.45       468.98 o                         
  16   2   0        402.80       1220.96       518.01 o                         
  17   2   0      13775.74      14358.99       690.68 o                         
  18   2   0       9334.95      11681.36       976.77 o                         
  19   2   0       4637.17       4211.02       643.21 o                         
  20   2   0         30.19       1206.59       730.04 o                         
  21   2   0      20168.89      22408.74       863.35 o                         
  22   2   0      12992.06      16312.10       850.47 o                         
  23   2   0      21323.51      24485.12      2014.58 o                         
  24   2   0      28816.32      28420.83      1349.27 o                         
  25   2   0       1340.35       3543.62      1842.68 o                         
  26   2   0         57.30       5005.93      2590.04 o                         
  27   2   0      24878.60      28212.64      5189.07 o                         
  28   2   0      16039.48      15188.68      4273.35 o                         
  29   2   0        415.04       7767.17      3363.74 o                         
  30   2   0        843.53       2525.30      3511.39 o                         
  31   2   0       1816.29       8974.04      3367.06 o                         
   1   3   0      12691.13      12351.02       488.38 o                         
   2   3   0       1821.64       2829.44       259.00 o                         
   3   3   0       3893.56       5901.30       488.38 o                         
   4   3   0       8599.06       8743.64       305.24 o                         
   5   3   0        267.97        572.91       305.24 o                         
   6   3   0      31490.69      29673.81       431.67 o                         
   7   3   0        115.64        732.57       259.00 o                         
   8   3   0        639.51       1122.55       293.03 o                         
   9   3   0       7672.42       9061.49       488.38 o                         
  10   3   0        434.98        732.57       293.03 o                         
  11   3   0      34559.68      32646.93       609.54 o                         
  12   3   0          1.12        976.77       366.29 o                         
  13   3   0      14512.98      15802.30       556.21 o                         
  14   3   0       4308.60       4823.56       518.01 o                         
  15   3   0       7867.23       8323.10       915.72 o                         
  16   3   0        209.38       1220.96       518.01 o                         
  17   3   0       3316.25       5032.73       604.34 o                         
  18   3   0      85502.32      78801.07      1208.69 o                         
  19   3   0          7.41       1253.52       643.21 o                         
  20   3   0      14506.66      15090.94       690.68 o                         
  21   3   0       2216.69       3383.80       690.68 o                         
  22   3   0        186.38       1282.01       850.47 o                         
  23   3   0      24839.15      26416.78      1159.91 o                         
  24   3   0       1540.20       3296.59      1036.02 o                         
  25   3   0       1692.27       3747.97      1422.56 o                         
  26   3   0       1030.51       7238.54      2947.44 o                         
  27   3   0       3047.80       6064.09      2760.68 o                         
  28   3   0          4.67       2834.75      3047.13 o                         
  29   3   0        219.34      11140.28      4094.77 o                         
  30   3   0        692.32       4190.64      3418.68 o                         
  31   3   0       1845.54       2232.61      2637.27 o                         
   0   4   0         27.48        610.48       366.29 o                         
   1   4   0       1452.15       2031.50       218.41 o                         
   2   4   0       1215.82       1913.24       203.18 o                         
   3   4   0       8173.38      11244.76       366.29 o                         
   4   4   0    1012977.88    1030885.38      8501.02 o                         
   5   4   0       1303.27       3103.45       203.18 o                         
   6   4   0      25812.01      25668.61       854.67 o                         
   7   4   0      42619.69      39996.02       643.21 o                         
   8   4   0       5400.00       7966.28       488.38 o                         
   9   4   0      47182.08      46243.17       643.21 o                         
  10   4   0     103570.75      99178.53      1025.27 o                         
  11   4   0        143.97       1452.52       610.48 o                         
  12   4   0     440417.03     439357.34      3440.46 o                         
  13   4   0      14497.88      14411.45       518.01 o                         
  14   4   0       5832.62       6504.09       468.98 o                         
  15   4   0      27147.00      30341.92       777.01 o                         
  16   4   0       2173.51       3611.14       604.34 o                         
  17   4   0      47245.89      43917.98      1037.81 o                         
  18   4   0      43617.36      40934.61      1076.60 o                         
  19   4   0        309.69       1404.10       604.34 o                         
  20   4   0     138837.92     145665.94      1768.28 o                         
  21   4   0       1278.23       2625.06       863.35 o                         
  22   4   0         79.18        122.10      1112.42 o                         
  23   4   0       5740.35       5653.84      1076.60 o                         
  24   4   0       5433.59       5683.89      1587.25 o                         
  25   4   0      15168.73      15189.76      2027.49 o                         
  26   4   0        838.60       1468.41      3195.46 o                         
  27   4   0        282.02       1111.58      3880.88 o                         
  28   4   0       3063.10       5486.78      5555.36 o                         
  29   4   0        994.22       2343.92      2740.81 o                         
  30   4   0       1653.99       2060.37      3140.89 o                         
  31   4   0        162.03       5567.57      2796.93 o                         
   1   5   0      25647.87      25369.58      1709.34 o                         
   2   5   0      35926.74      34554.84       518.01 o                         
   3   5   0      28691.40      24370.51       549.43 o                         
   4   5   0      38274.05      39856.27       643.21 o                         
   5   5   0      10122.23      11468.20       406.36 o                         
   6   5   0       6420.03       7814.13       314.09 o                         
   7   5   0        228.18        907.00       293.03 o                         
   8   5   0        478.41        750.02       293.03 o                         
   9   5   0       2634.99       4703.31       488.38 o                         
  10   5   0      57621.33      56177.16       816.78 o                         
  11   5   0       1262.33        895.37       496.77 o                         
  12   5   0      26979.65      28297.74      1709.34 o                         
  13   5   0        466.77        783.45       496.77 o                         
  14   5   0       6175.12       6097.61       517.69 o                         
  15   5   0       5762.55       5160.06       793.62 o                         
  16   5   0        583.16       1021.16       468.98 o                         
  17   5   0       2067.84       1540.29       556.21 o                         
  18   5   0      10353.55      10487.28       674.64 o                         
  19   5   0      38318.09      37298.76      1112.42 o                         
  20   5   0       8687.79       9816.21       990.04 o                         
  21   5   0      25025.73      22735.06      1163.12 o                         
  22   5   0       5472.35       6348.98      1122.35 o                         
  23   5   0       3657.86       4897.40      1249.62 o                         
  24   5   0       2054.90       1814.48      1546.84 o                         
  25   5   0       3759.70       2789.13      2619.93 o                         
  26   5   0      16256.36      25602.60      4334.40 o                         
  27   5   0        222.46      19428.58     16788.18 o                         
  28   5   0      15973.25      18983.99      5452.95 o                         
  29   5   0       1428.52       3160.13      3500.87 o                         
  30   5   0       2298.68       2308.72      2710.43 o                         
   0   6   0       5375.09       4151.26       610.48 o                         
   1   6   0      43372.55      45543.05       777.01 o                         
   2   6   0      22036.79      24774.38       556.21 o                         
   3   6   0      69138.73      70247.58       816.78 o                         
   4   6   0      60596.25      60350.68      1581.14 o                         
   5   6   0      20400.79      21189.07       793.62 o                         
   6   6   0       1518.33       1192.78       549.43 o                         
   7   6   0        188.29        830.25       336.67 o                         
   8   6   0       5814.10       4834.54       468.98 o                         
   9   6   0       4937.60       5174.54       488.38 o                         
  10   6   0      53865.47      48838.33       903.44 o                         
  11   6   0        139.34        910.17       468.98 o                         
  12   6   0      23518.68      23491.55       789.95 o                         
  13   6   0       1243.48       1831.44       586.06 o                         
  14   6   0        104.72       1133.75       586.06 o                         
  15   6   0        527.70       1549.09       674.64 o                         
  16   6   0       3819.08       5226.03       762.73 o                         
  17   6   0       6998.96       6346.08       850.47 o                         
  18   6   0       1281.18       3052.40       903.44 o                         
  19   6   0     114230.29     112901.32      2014.58 o                         
  20   6   0        113.10       2021.91      1056.07 o                         
  21   6   0       7637.12      10511.15      2319.82 o                         
  22   6   0         72.46       1855.07      1336.10 o                         
  23   6   0       4133.13       3200.39      1422.56 o                         
  24   6   0      13333.24      11896.47      1700.95 o                         
  25   6   0       3513.36       3136.60      2443.31 o                         
  26   6   0      18965.90      12820.06      8424.61 o                         
  27   6   0        276.51          0.00      6471.08 o                         
  28   6   0      47021.00      47505.20      4273.35 o                         
  29   6   0      12233.98      15275.56      5005.93 o                         
  30   6   0       5465.39      10349.51     12514.82 o                         
   1   7   0         51.51       1782.60       643.21 o                         
   2   7   0      57222.34      54152.86       777.01 o                         
   3   7   0      32585.00      33281.93       643.21 o                         
   4   7   0      47628.08      45236.58       777.01 o                         
   5   7   0    1090771.00    1078575.50     12148.55 o                         
   6   7   0       1156.43       1098.86       793.62 o                         
   7   7   0      11383.62      13494.66       628.18 o                         
   8   7   0       1035.24        847.89       569.79 o                         
   9   7   0       7455.93       8553.57      1159.91 o                         
  10   7   0       2935.48       2875.60       549.43 o                         
  11   7   0      36118.97      33273.91       777.01 o                         
  12   7   0       3522.54       3480.80       518.01 o                         
  13   7   0      27945.18      29473.46      1037.81 o                         
  14   7   0       1850.21       1640.66      1037.81 o                         
  15   7   0       2365.35       2719.83       730.04 o                         
  16   7   0      70848.94      66725.50      1336.10 o                         
  17   7   0       8669.13       9813.04       990.04 o                         
  18   7   0      13746.78      13358.44      1163.12 o                         
  19   7   0     379082.75     381757.38      4659.68 o                         
  20   7   0      14474.94      16557.63      1613.27 o                         
  21   7   0      11127.12      11577.82      1546.84 o                         
  22   7   0      16618.53      15440.48      2380.87 o                         
  23   7   0       9471.86      10934.45      1681.87 o                         
  24   7   0       3081.58       2686.11      2331.04 o                         
  25   7   0       8392.47       8871.02      7569.94 o                         
  26   7   0       2273.67       7511.80      7264.70 o                         
  27   7   0        739.33       2248.97      3457.56 o                         
  28   7   0          7.43       6485.54      7630.99 o                         
  29   7   0      64802.97      59790.06     14889.58 o                         
   0   8   0   12388795.00   11924756.00    150531.94 o                         
   1   8   0      11456.17      48872.97     15316.92 o                         
   2   8   0      20286.78      30894.07      4944.88 o                         
   3   8   0      21528.07      22493.32       762.73 o                         
   4   8   0       8907.66      13133.78       674.64 o                         
   5   8   0      91438.09      81335.27      1163.12 o                         
   6   8   0     247958.39     241545.19      2808.20 o                         
   7   8   0       1188.00       3168.68      2869.25 o                         
   8   8   0    2619457.25    2678885.25     26879.01 o                         
   9   8   0       1914.54       2192.77       549.43 o                         
  10   8   0       4622.09       7252.24       732.58 o                         
  11   8   0      30447.22      32289.26      1343.05 o                         
  12   8   0       2784.52       3419.56       586.06 o                         
  13   8   0       7066.15       7236.63       674.64 o                         
  14   8   0      73541.87      72665.89      1373.28 o                         
  15   8   0       3319.33       3521.70       863.35 o                         
  16   8   0    2403761.75    2315097.75     21784.02 o                         
  17   8   0        813.04       3498.31       990.04 o                         
  18   8   0     177780.98     171846.66      2955.16 o                         
  19   8   0      38892.35      39119.71      1700.95 o                         
  20   8   0       6435.42      10572.16      1663.74 o                         
  21   8   0       4055.64       5721.79      1553.90 o                         
  22   8   0       4952.65       6325.16      1730.72 o                         
  23   8   0       3221.82       3284.38      2686.11 o                         
  24   8   0    1498937.38    1499605.50     73617.65 o                         
  25   8   0        958.17      13722.63      3921.83 o                         
  26   8   0       1511.71       5245.76      4212.31 o                         
  27   8   0         12.88      13022.77      7081.56 o                         
  28   8   0       1004.61       6083.63      2937.00 o                         
   1   9   0      19651.52      19553.83      1709.34 o                         
   2   9   0       1470.46       1098.86       610.48 o                         
   3   9   0       8335.13      10306.70      1404.10 o                         
   4   9   0        526.53       2372.91      1282.01 o                         
   5   9   0     116988.90     110581.97     10866.53 o                         
   6   9   0      92301.88      88752.95      1467.69 o                         
   7   9   0      57679.82      54455.00      1036.02 o                         
   8   9   0       1435.47       2360.52       655.23 o                         
   9   9   0      19990.40      21148.88       850.47 o                         
  10   9   0      19090.49      20462.66      1220.96 o                         
  11   9   0     182624.17     187287.11      2153.19 o                         
  12   9   0      68692.52      63662.22      1295.02 o                         
  13   9   0     174325.59     173864.58      2158.37 o                         
  14   9   0      16967.65      17190.14      1098.86 o                         
  15   9   0       8652.28       8871.17      1146.00 o                         
  16   9   0      81159.59      76892.10      2200.27 o                         
  17   9   0      22436.37      24855.26      2197.72 o                         
  18   9   0      42465.58      45061.36      1875.93 o                         
  19   9   0      38813.59      41243.52      1987.07 o                         
  20   9   0      17591.38      16973.08      2441.92 o                         
  21   9   0      18541.21      17738.86      1758.18 o                         
  22   9   0      24604.51      21190.98      2140.00 o                         
  23   9   0         68.48       2021.36      1906.82 o                         
  24   9   0       5034.60       5239.02      1875.93 o                         
  25   9   0       2524.40       3602.62      3184.08 o                         
  26   9   0       4635.05       3207.11      4294.94 o                         
  27   9   0      22492.26      22819.98      3645.51 o                         
  28   9   0       2351.71       9280.62      5372.22 o                         
   0  10   0      24153.87      24174.97      2075.63 o                         
   1  10   0       1360.25       1367.47       854.67 o                         
   2  10   0      14232.40      17747.35      1023.31 o                         
   3  10   0       6628.55       7317.82       976.77 o                         
   4  10   0      15201.25      17802.16       816.78 o                         
   5  10   0      15006.46      13950.32       924.34 o                         
   6  10   0       2085.66       1439.45       789.95 o                         
   7  10   0       7451.80       7540.45       789.95 o                         
   8  10   0      23043.74      20631.01      1465.15 o                         
   9  10   0      30642.38      34226.35      2014.58 o                         
  10  10   0      35315.32      37791.12      1122.35 o                         
  11  10   0     198010.88     188622.50      2459.41 o                         
  12  10   0      24186.31      25963.38      1076.60 o                         
  13  10   0      25140.08      23728.67      2686.11 o                         
  14  10   0      48513.52      48296.87      2502.96 o                         
  15  10   0       6791.64       7408.85      1494.28 o                         
  16  10   0        848.59       1552.36      1494.28 o                         
  17  10   0      14665.29      15900.66      1595.44 o                         
  18  10   0       3577.79       4523.81      1681.87 o                         
  19  10   0      14763.85      14068.19      1783.53 o                         
  20  10   0       3666.11       2161.55      1886.08 o                         
  21  10   0      25438.91      28513.84      7569.94 o                         
  22  10   0      59157.28      58386.05      4877.73 o                         
  23  10   0       8038.05       8922.22      2103.33 o                         
  24  10   0        365.30       1112.82      3018.02 o                         
  25  10   0       4629.43       2945.19      2959.24 o                         
  26  10   0        292.82       4168.93      4822.78 o                         
  27  10   0      23543.27      18495.51      2977.61 o                         
   1  11   0       4165.64       5572.40      1465.15 o                         
   2  11   0       1490.65       2848.90       873.65 o                         
   3  11   0      10669.30      10357.00      1037.81 o                         
   4  11   0         21.58       1348.36       924.34 o                         
   5  11   0       2638.73       2319.82      1066.05 o                         
   6  11   0      19203.72      21610.96      1220.96 o                         
   7  11   0       1483.75       2432.98      1057.82 o                         
   8  11   0        701.82       1864.19      1648.29 o                         
   9  11   0      52822.98      52532.20      1376.12 o                         
  10  11   0       6627.64       8761.83      1098.86 o                         
  11  11   0       1578.15       2749.60      1076.60 o                         
  12  11   0      10738.58      10548.45      1144.09 o                         
  13  11   0       1107.27        872.76      1163.12 o                         
  14  11   0      33038.47      32782.50      2441.92 o                         
  15  11   0      19996.91      21414.74      2808.20 o                         
  16  11   0       1224.10       2635.48      1730.72 o                         
  17  11   0        426.92       3678.53      1681.87 o                         
  18  11   0      29238.46      28742.25      1994.65 o                         
  19  11   0       2550.08          0.00      2104.77 o                         
  20  11   0       6666.93       8764.95      2231.45 o                         
  21  11   0       7359.40       4328.30      2104.80 o                         
  22  11   0        790.22       3136.92      2070.74 o                         
  23  11   0       1483.18       3456.25      2166.09 o                         
  24  11   0        153.98       5069.08      3438.01 o                         
  25  11   0        593.56       7343.19      4517.18 o                         
   0  12   0       6406.68      18558.56      2686.11 o                         
   1  12   0        285.75       2808.20      1146.00 o                         
   2  12   0         94.79       1906.57       971.16 o                         
   3  12   0      28658.26      33364.88      1330.82 o                         
   4  12   0     640816.94     616873.38      6096.78 o                         
   5  12   0      12453.97      14697.30      1112.42 o                         
   6  12   0      19532.60      22081.50      1404.10 o                         
   7  12   0      19270.91      19164.01      1219.08 o                         
   8  12   0       2067.81       2093.07      1067.31 o                         
   9  12   0      16951.33      17916.53      2869.25 o                         
  10  12   0      35963.48      39474.98      1681.87 o                         
  11  12   0       1795.28       2283.64      1163.12 o                         
  12  12   0     109349.17     100158.23      2113.88 o                         
  13  12   0      39964.76      41796.41      3601.83 o                         
  14  12   0         39.05       2480.63      1770.39 o                         
  15  12   0      18722.87      16457.41      2051.93 o                         
  16  12   0       5149.96       6239.86      3540.78 o                         
  17  12   0       5225.79       6554.87      2502.96 o                         
  18  12   0        431.38       3479.73      2023.91 o                         
  19  12   0       5108.07       8113.27      2869.25 o                         
  20  12   0     195390.22     189285.67      4039.10 o                         
  21  12   0       1789.73       4515.20      2200.22 o                         
  22  12   0       1874.90       4122.40      2625.06 o                         
  23  12   0       6534.98       5193.59      2311.91 o                         
  24  12   0       1557.34       4144.18      3723.92 o                         
   1  13   0      13603.10      13836.46      1282.01 o                         
   2  13   0        664.03        914.52      1709.34 o                         
   3  13   0        428.85       2387.36      1178.67 o                         
   4  13   0      16700.17      15912.92      1603.67 o                         
   5  13   0       7095.66      10012.67      1953.53 o                         
   6  13   0      23899.70      25075.20      3907.07 o                         
   7  13   0       2913.14       7003.62      5616.41 o                         
   8  13   0       3903.92       4929.26      2319.82 o                         
   9  13   0      40850.54      40392.21      1897.16 o                         
  10  13   0      94970.95      86779.03      3479.73 o                         
  11  13   0      11697.57      12252.35      1648.29 o                         
  12  13   0      45445.31      52008.57      3846.02 o                         
  13  13   0       6429.81       9985.46      3174.49 o                         
  14  13   0      20830.03      21628.75      2163.16 o                         
  15  13   0      41163.20      35358.66      2752.23 o                         
  16  13   0       6637.52       5665.25      2324.63 o                         
  17  13   0      30210.20      20874.81      2432.27 o                         
  18  13   0        438.71       2686.11      2450.33 o                         
  19  13   0        530.46       3243.50      2432.78 o                         
  20  13   0       6665.16       6720.58      2585.56 o                         
  21  13   0       1406.33       4901.27      3052.40 o                         
  22  13   0       3110.00       6148.28      2777.79 o                         
  23  13   0       4947.74      16482.94     15872.46 o                         
   0  14   0        563.67       2564.01      4029.16 o                         
   1  14   0      17227.99      17935.75      1953.53 o                         
   2  14   0       1210.29       1534.92      1587.08 o                         
   3  14   0       4868.26       5824.86      1730.72 o                         
   4  14   0      10862.95      10256.05      2588.43 o                         
   5  14   0       2502.46       4118.35      5372.22 o                         
   6  14   0       1698.60       3856.95      2054.06 o                         
   7  14   0      10297.98      15267.53      2040.54 o                         
   8  14   0      15887.92      17303.34      2004.15 o                         
   9  14   0      30056.74      32184.61      2255.18 o                         
  10  14   0      20386.67      18067.29      2808.20 o                         
  11  14   0      16705.41      16240.86      1693.76 o                         
  12  14   0       3861.20       4486.24      1603.67 o                         
  13  14   0        631.69       2133.00      2803.09 o                         
  14  14   0         12.40       3576.69      2333.93 o                         
  15  14   0      33136.57      31731.94      6715.27 o                         
  16  14   0        129.90       2768.82      2477.54 o                         
  17  14   0        920.17       5987.58      2804.18 o                         
  18  14   0        415.50       1646.32      2353.61 o                         
  19  14   0       2240.06       6534.94      2528.89 o                         
  20  14   0       5409.25      10369.42      3235.54 o                         
  21  14   0        952.58       3657.57      2653.93 o                         
   1  15   0        471.13       2075.63      1790.64 o                         
   2  15   0       6111.95       6554.33      1892.49 o                         
   3  15   0      96421.17      97975.53      2710.31 o                         
   4  15   0       8453.39       7571.94      3846.02 o                         
   5  15   0      74276.99      75622.03      3006.95 o                         
   6  15   0       2955.15       4545.29      2075.63 o                         
   7  15   0       3759.57       3405.60      1986.17 o                         
   8  15   0       3677.67       6745.79      2223.04 o                         
   9  15   0       5044.18       8032.72      2282.08 o                         
  10  15   0       3179.21       1404.10      1985.70 o                         
  11  15   0      48789.29      51882.32      2808.20 o                         
  12  15   0      18997.66      22310.49      4090.21 o                         
  13  15   0      40784.64      48771.78      3500.87 o                         
  14  15   0       1650.39       6517.59      4578.59 o                         
  15  15   0       5952.50       4465.50      2402.42 o                         
  16  15   0       4050.31       4395.45      2512.71 o                         
  17  15   0       9372.85      11609.40      5250.12 o                         
  18  15   0       5148.08       6946.26      2791.30 o                         
  19  15   0      65379.32      61810.58      3400.86 o                         
   0  16   0     837651.94     795490.94     23442.40 o                         
   1  16   0      14123.48      17044.74      2418.89 o                         
   2  16   0      13520.40      12942.16      2564.01 o                         
   3  16   0       8348.20      10500.24      4517.55 o                         
   4  16   0      20729.72      26409.11      6373.04 o                         
   5  16   0      47871.15      47806.65      9151.08 o                         
   6  16   0      68219.30      69694.12      8967.94 o                         
   7  16   0       5123.21       7157.34      4029.16 o                         
   8  16   0    1190547.12    1188454.12     21183.63 o                         
   9  16   0       2347.22      10815.16      2787.26 o                         
  10  16   0       7446.11       6864.50      1941.09 o                         
  11  16   0      55662.91      46499.90      2590.04 o                         
  12  16   0       3549.19       5627.51      2544.21 o                         
  13  16   0      28325.00      25135.01      2884.21 o                         
  14  16   0      16436.82      16348.91      6348.98 o                         
  15  16   0      12896.71      12393.67      2763.59 o                         
  16  16   0     602800.12     553672.44     13485.48 o                         
   1  17   0         19.28       2118.29      2622.15 o                         
   2  17   0       1390.86       4722.52      4935.53 o                         
   3  17   0       1723.28       9475.70     12820.06 o                         
   4  17   0        301.13      17948.08      7814.13 o                         
   5  17   0       4006.95       6715.27      5005.93 o                         
   6  17   0     114637.56     119763.78      6226.89 o                         
   7  17   0      28758.75      24800.30      4395.45 o                         
   8  17   0      47937.60      39177.79      5616.41 o                         
   9  17   0       4540.80       5040.81      2564.01 o                         
  10  17   0       1680.71       2848.90      2326.25 o                         
  11  17   0       4242.24       6365.82      2499.25 o                         
  12  17   0        288.34       3296.59      2930.30 o                         
  13  17   0        684.47       6628.06      4578.59 o                         
   0  18   0        767.71       3907.07      6348.98 o                         
   1  18   0       1474.54       8546.71      4517.54 o                         
   2  18   0        345.30      10011.86      6410.03 o                         
   3  18   0       6227.77      25846.55      7570.79 o                         
   4  18   0       5610.20       6109.00      6223.18 o                         
   5  18   0        629.74       6102.74      5092.99 o                         
   6  18   0       3701.30       3715.67      3107.80 o                         
   7  18   0        736.90       9641.32     11171.77 o                         
   8  18   0         68.35       2534.11      2113.88 o                         
 -31   0   1       2013.99          0.00      5860.60 o                         
 -29   0   1      11825.61      13796.83      5372.22 o                         
 -27   0   1       6788.13       7447.84     10378.14 o                         
 -25   0   1      14537.21      14285.21      2075.63 o                         
 -23   0   1       4691.25       5005.93      1220.96 o                         
 -21   0   1         72.88        366.29       854.67 o                         
 -19   0   1      20302.93      20267.91       976.77 o                         
 -17   0   1      30573.40      27227.37      1098.86 o                         
 -15   0   1      24697.99      23686.59       976.77 o                         
 -13   0   1      70399.73      65064.86      1220.96 o                         
 -11   0   1     599580.31     598086.38      6837.37 o                         
  -9   0   1     319404.91     321807.97      3418.68 o                         
  -7   0   1      10485.10       8913.00       366.29 o                         
  -5   0   1      22431.01      23198.21       366.29 o                         
  -3   0   1      11819.75      11232.81       244.19 o                         
   3   0   1       1453.87       1953.53       122.10 o                         
   5   0   1      12539.97      13186.35       366.29 o                         
   7   0   1      66593.72      65431.15       976.77 o                         
   9   0   1      42706.77      39925.33       854.67 o                         
  11   0   1     203888.78     202532.55      2564.01 o                         
  13   0   1     242036.77     248318.48      3052.40 o                         
  15   0   1     148652.86     148456.30      2197.72 o                         
  17   0   1       6093.72       6104.79       854.67 o                         
  19   0   1       1828.56       2564.01       854.67 o                         
  21   0   1        503.07        976.77       976.77 o                         
  23   0   1      33111.02      35041.50      1587.25 o                         
  25   0   1     118031.19     121473.13      3296.59 o                         
  27   0   1      16703.90      18314.37      4639.64 o                         
  29   0   1       1942.27       6104.79      6104.79 o                         
  31   0   1      20119.53      16482.94      5128.02 o                         
 -31   1   1       1191.47       5266.05      6348.98 o                         
 -30   1   1       1200.48       3759.80      4181.23 o                         
 -29   1   1         48.88       2315.24      3450.15 o                         
 -28   1   1        259.64       2658.16      3575.88 o                         
 -27   1   1      55853.62      66389.19      4883.83 o                         
 -26   1   1       7580.96      14784.96      3357.64 o                         
 -25   1   1     117969.79     126748.88      2913.70 o                         
 -24   1   1     115467.43     121996.65      2311.91 o                         
 -23   1   1      54790.43      57899.90      1319.49 o                         
 -22   1   1      13861.30      16291.51       903.44 o                         
 -21   1   1       7395.73       8020.11       777.01 o                         
 -20   1   1       3162.88       3611.14       604.34 o                         
 -19   1   1      38273.12      38771.32       903.44 o                         
 -18   1   1       2720.87       2870.55       604.34 o                         
 -17   1   1     106029.91     104309.97      1336.10 o                         
 -16   1   1      77366.70      74477.30      2197.72 o                         
 -15   1   1      12153.26      11641.45       556.21 o                         
 -14   1   1     132582.16     135901.39      1373.28 o                         
 -13   1   1      36053.77      30805.96       643.21 o                         
 -12   1   1      20666.94      21550.97       556.21 o                         
 -11   1   1    1181867.88    1189224.62      9236.45 o                         
 -10   1   1      49523.11      37196.34      4273.35 o                         
  -9   1   1     928528.69     934959.25      6300.67 o                         
  -8   1   1      49965.97      47057.01       468.98 o                         
  -7   1   1      21269.13      18868.74       345.34 o                         
  -6   1   1      21184.85      20084.95       259.00 o                         
  -5   1   1      10491.35      10257.50       172.67 o                         
  -4   1   1       5566.12       6351.33       172.67 o                         
  -3   1   1       4874.57       6293.27       183.14 o                         
  -2   1   1        817.80        798.32        86.33 o                         
  -1   1   1        929.93       1377.94       533.65 o                         
   1   1   1        112.23        488.38       366.29 o                         
   2   1   1        127.31        183.14        86.33 o                         
   3   1   1        952.79       1220.96        86.33 o                         
   4   1   1        504.62        518.91       122.10 o                         
   5   1   1       2433.23       2504.45       172.67 o                         
   6   1   1       3040.54       3052.40       427.34 o                         
   7   1   1     154018.73     150982.98      1892.49 o                         
   8   1   1     184481.56     182459.72      1554.03 o                         
   9   1   1     118637.14     107064.73      3113.45 o                         
  10   1   1     555784.75     553556.38      4486.92 o                         
  11   1   1     184579.50     182396.59      8540.61 o                         
  12   1   1     138374.94     142292.58      1381.36 o                         
  13   1   1     389015.84     381987.81      3104.46 o                         
  14   1   1      36173.10      33524.27      1648.29 o                         
  15   1   1     134516.08     127398.51      1422.56 o                         
  16   1   1      21584.80      24499.28       915.72 o                         
  17   1   1      16804.84      18354.26       854.67 o                         
  18   1   1      18122.94      19021.41       730.04 o                         
  19   1   1       3404.74       5416.61       690.68 o                         
  20   1   1      10155.24      13294.94       793.62 o                         
  21   1   1      26847.94      29457.51       976.77 o                         
  22   1   1       1398.58       1587.25       777.01 o                         
  23   1   1      81624.42      88995.65      1526.20 o                         
  24   1   1      53435.07      53681.76      2319.82 o                         
  25   1   1      58248.60      65289.51      2197.73 o                         
  26   1   1      41146.89      47933.43      4883.83 o                         
  27   1   1       5997.25      20000.35      4090.21 o                         
  28   1   1       1720.23       9273.54      3662.38 o                         
  29   1   1        479.10       7182.19      3910.48 o                         
  30   1   1       3383.25       1509.31      4054.98 o                         
  31   1   1       5391.35       5458.76      3389.78 o                         
 -31   2   1       3841.34       3989.29      3919.66 o                         
 -30   2   1       2666.74       4343.12      3018.02 o                         
 -29   2   1        778.50       3642.26      3323.05 o                         
 -28   2   1       1619.79       5537.40      3542.21 o                         
 -27   2   1      10854.32      10595.40      2931.58 o                         
 -26   2   1        830.45       6037.20      4822.79 o                         
 -25   2   1      42352.09      45864.75      5433.26 o                         
 -24   2   1       5880.62       7494.89      1465.15 o                         
 -23   2   1      10332.30       8893.25       903.44 o                         
 -22   2   1      12125.85      11994.82      1037.81 o                         
 -21   2   1       3268.70       3125.65       976.77 o                         
 -20   2   1      10547.81      11946.61      1220.96 o                         
 -19   2   1       8529.75       8343.20       643.21 o                         
 -18   2   1      12504.61      13757.79       643.21 o                         
 -17   2   1     141770.77     137848.39      1460.09 o                         
 -16   2   1      44545.21      47048.16       816.78 o                         
 -15   2   1      69021.52      69460.53       949.68 o                         
 -14   2   1      11775.39      12287.72       976.77 o                         
 -13   2   1      11318.84      11992.59       854.67 o                         
 -12   2   1      55980.46      55082.54       976.77 o                         
 -11   2   1      14009.61      15026.72       431.67 o                         
 -10   2   1      87865.46      86183.16       816.78 o                         
  -9   2   1      43637.02      41009.00      2014.58 o                         
  -8   2   1     481950.69     507161.78      4883.83 o                         
  -7   2   1      21143.54      20686.37      1526.20 o                         
  -6   2   1      58933.56      58554.34       556.21 o                         
  -5   2   1       1703.55       1910.21       183.14 o                         
  -4   2   1       6560.15       7325.75       172.67 o                         
  -3   2   1       2116.78       2870.55       172.67 o                         
  -2   2   1        339.31        811.58       122.10 o                         
  -1   2   1       4049.10       4457.33       172.67 o                         
   0   2   1         33.04        284.89       122.10 o                         
   1   2   1       5356.23       5863.14       172.67 o                         
   2   2   1       3814.47       5443.19       305.24 o                         
   3   2   1       3786.19       5139.65       244.19 o                         
   4   2   1        653.89       1284.91        86.33 o                         
   5   2   1      19078.62      18873.48       427.34 o                         
   6   2   1       9108.90       9767.67       259.00 o                         
   7   2   1     104980.53     107434.32       863.35 o                         
   8   2   1      57824.13      59239.94       976.77 o                         
   9   2   1     329492.12     338106.97      2991.34 o                         
  10   2   1      19258.05      18391.85       549.43 o                         
  11   2   1      10152.78      10505.92       431.67 o                         
  12   2   1       8016.35       8684.28       431.67 o                         
  13   2   1     109806.29     113053.25      1208.69 o                         
  14   2   1      45131.84      45574.47      1220.96 o                         
  15   2   1      18926.69      20863.78       793.62 o                         
  16   2   1     181076.53     181077.33      1806.87 o                         
  17   2   1      35130.38      36686.44       915.72 o                         
  18   2   1      25063.62      26593.65      1159.91 o                         
  19   2   1      15369.93      16928.12       777.01 o                         
  20   2   1      22514.62      25094.40       863.35 o                         
  21   2   1       2322.09       2075.63       690.68 o                         
  22   2   1      13981.31      16974.83       863.35 o                         
  23   2   1        954.77       3412.87       903.44 o                         
  24   2   1      12466.84      16802.06      1831.44 o                         
  25   2   1      83503.02      86415.48      4639.64 o                         
  26   2   1       7172.06      11030.69      2326.25 o                         
  27   2   1       3042.21       5311.17      2935.38 o                         
  28   2   1       5677.06       9420.99      5005.93 o                         
  29   2   1       3348.43       3802.93      2699.16 o                         
  30   2   1        647.39       4143.72      5921.65 o                         
  31   2   1      10236.75       2960.82      3401.89 o                         
 -31   3   1       2319.27       7217.22      5860.60 o                         
 -30   3   1       1674.31        637.61      2669.54 o                         
 -29   3   1       2897.12       2061.87      2681.91 o                         
 -28   3   1      12760.53       8537.69      7142.60 o                         
 -27   3   1       5003.17      11330.15      8624.68 o                         
 -26   3   1        277.90       1429.93      4245.59 o                         
 -25   3   1      10053.11      10681.96      1595.44 o                         
 -24   3   1      45514.87      49859.90      3784.97 o                         
 -23   3   1       9694.90      10257.50      1381.36 o                         
 -22   3   1      62759.75      62076.46      1381.36 o                         
 -21   3   1      13655.00      14724.96       863.35 o                         
 -20   3   1      21045.45      22466.29       949.68 o                         
 -19   3   1      23023.49      22964.41       863.35 o                         
 -18   3   1      19674.09      20329.14       777.01 o                         
 -17   3   1      17309.96      16367.81      1648.29 o                         
 -16   3   1      34053.57      35820.71       730.04 o                         
 -15   3   1      22591.04      23141.19       604.34 o                         
 -14   3   1       6031.21       5869.99       468.98 o                         
 -13   3   1     193518.38     191723.86      1854.69 o                         
 -12   3   1      73746.25      74677.41       903.44 o                         
 -11   3   1      25729.30      20367.31       488.38 o                         
 -10   3   1      28855.47      29067.02       518.01 o                         
  -9   3   1       1448.42       1831.44       259.00 o                         
  -8   3   1       6366.64       5284.46      2319.82 o                         
  -7   3   1      99245.64      97557.63      1220.96 o                         
  -6   3   1        768.73       1013.40       366.29 o                         
  -5   3   1      13518.79      13957.48       732.57 o                         
  -4   3   1      40072.95      42064.22       518.01 o                         
  -3   3   1      24712.47      26922.27       345.34 o                         
  -2   3   1      32569.92      34881.38       381.36 o                         
  -1   3   1       3768.48       5591.99       732.57 o                         
   0   3   1       4420.38       4668.56       366.29 o                         
   1   3   1       1624.13       1848.88       488.38 o                         
   2   3   1      13105.48      12607.98       488.38 o                         
   3   3   1     135535.33     142107.42      1122.35 o                         
   4   3   1       3586.08       3578.67       366.29 o                         
   5   3   1      17217.25      15706.62       293.03 o                         
   6   3   1        878.39       1343.05       203.18 o                         
   7   3   1       8820.82       7324.02      1770.39 o                         
   8   3   1      58617.74      60376.93       690.68 o                         
   9   3   1      10310.78      12118.32       610.48 o                         
  10   3   1       4460.54       5156.36       488.38 o                         
  11   3   1     271360.41     269467.81      2686.11 o                         
  12   3   1      55900.38      53776.12       730.04 o                         
  13   3   1      22819.50      21208.26       556.21 o                         
  14   3   1      48429.82      43758.61       732.58 o                         
  15   3   1      14713.38      15214.57       556.21 o                         
  16   3   1       4113.37       4652.49       518.01 o                         
  17   3   1     154434.39     149211.25      1595.44 o                         
  18   3   1       1952.45       2436.88       556.21 o                         
  19   3   1       3839.05       5250.12       643.21 o                         
  20   3   1       2769.00       2555.87       643.21 o                         
  21   3   1       2151.14       3794.09       674.64 o                         
  22   3   1       7582.43       9483.75      2197.72 o                         
  23   3   1      55243.95      55999.91      1953.53 o                         
  24   3   1       5181.61       6340.52      1122.35 o                         
  25   3   1      15654.11      17212.28      1546.84 o                         
  26   3   1         28.61       2585.43      2325.99 o                         
  27   3   1      41611.74      44201.09      6898.41 o                         
  28   3   1       1713.12       7503.63      6043.74 o                         
  29   3   1        307.38       2508.24      3092.39 o                         
  30   3   1        180.85       1322.70      3416.33 o                         
  31   3   1      14429.93      10635.52      5860.60 o                         
 -31   4   1       1432.93       3907.07      2551.42 o                         
 -30   4   1      10180.68       9079.51      5372.22 o                         
 -29   4   1       2239.08       1886.67      2810.50 o                         
 -28   4   1        949.31       1381.08      5163.19 o                         
 -27   4   1       2252.29       6723.41      3782.52 o                         
 -26   4   1      15699.59       7418.77      3576.99 o                         
 -25   4   1      49563.24      47268.81      2868.13 o                         
 -24   4   1       7949.15       8057.11      1768.28 o                         
 -23   4   1       8054.20       8103.29      1260.84 o                         
 -22   4   1        695.58       3191.93      1172.12 o                         
 -21   4   1       9557.68      11997.24      2930.30 o                         
 -20   4   1       1112.62       1982.60       903.44 o                         
 -19   4   1      73515.32      71738.67      1373.28 o                         
 -18   4   1      70692.19      69398.86      1286.41 o                         
 -17   4   1      52895.03      49824.43      1163.12 o                         
 -16   4   1      10034.21      11986.91       730.04 o                         
 -15   4   1       3667.77       3635.22       643.21 o                         
 -14   4   1      15727.75      15914.28       700.17 o                         
 -13   4   1     122631.91     115789.31      1199.46 o                         
 -12   4   1       2631.23       2564.01       381.36 o                         
 -11   4   1      12309.58      13064.25       424.04 o                         
 -10   4   1      45730.36      44098.90       609.54 o                         
  -9   4   1      23107.22      22831.92       496.77 o                         
  -8   4   1       1784.86       1404.10       345.34 o                         
  -7   4   1      19029.30      18522.62      1709.34 o                         
  -6   4   1      29183.25      30658.21       610.48 o                         
  -5   4   1      15455.29      15643.53       488.38 o                         
  -4   4   1        997.69       1255.84       259.00 o                         
  -3   4   1      10608.10      10889.13       915.72 o                         
  -2   4   1      33460.94      33270.01       468.98 o                         
  -1   4   1      20218.54      18803.55       431.67 o                         
   0   4   1       4334.32       5073.18       427.34 o                         
   1   4   1      19841.29      20123.73       976.77 o                         
   2   4   1       4170.63       4707.82       259.00 o                         
   3   4   1      90527.39      93975.38      1037.81 o                         
   4   4   1       2837.75       2759.37       259.00 o                         
   5   4   1      78780.76      77885.38       730.04 o                         
   6   4   1      30810.67      29524.06       436.82 o                         
   7   4   1      20067.46      20062.53       671.53 o                         
   8   4   1      16795.84      18969.95      1648.29 o                         
   9   4   1      38206.67      36198.14       628.18 o                         
  10   4   1       4614.01       4199.75       381.36 o                         
  11   4   1      23911.94      24141.36       586.06 o                         
  12   4   1      29506.58      27407.20       671.53 o                         
  13   4   1      11172.13      11801.10      1282.01 o                         
  14   4   1      45505.61      46275.15       976.77 o                         
  15   4   1      10630.22      11320.59       549.43 o                         
  16   4   1       7755.53       9528.14       793.62 o                         
  17   4   1       6922.04       6958.20       556.21 o                         
  18   4   1       6557.62       6507.94       604.34 o                         
  19   4   1      33518.52      33393.32       863.35 o                         
  20   4   1       3881.75       3652.53       690.68 o                         
  21   4   1      40743.20      39198.85      1122.35 o                         
  22   4   1        317.64       1850.97      1076.60 o                         
  23   4   1      23274.96      22245.59      1295.02 o                         
  24   4   1        730.96       2740.37      1144.09 o                         
  25   4   1       9239.11       9058.70      1875.93 o                         
  26   4   1       1891.35       5454.99      2502.96 o                         
  27   4   1      10609.13      10997.04      4459.77 o                         
  28   4   1        820.43       7242.37      4090.21 o                         
  29   4   1       6574.38       8602.94      3013.33 o                         
  30   4   1       1067.87       3443.10      3168.20 o                         
  31   4   1      15560.38      13147.31      2726.08 o                         
 -30   5   1      12306.99      10970.67      3052.40 o                         
 -29   5   1      11672.46       8851.95      3762.56 o                         
 -28   5   1       8231.03       7488.54      7630.99 o                         
 -27   5   1      57564.60      57187.21      5488.21 o                         
 -26   5   1      10819.71       7343.74      4094.77 o                         
 -25   5   1      16612.17      17029.92      2849.05 o                         
 -24   5   1      49045.23      46433.46      2016.50 o                         
 -23   5   1      32093.65      30312.64      1681.87 o                         
 -22   5   1      53333.35      54018.58      1755.69 o                         
 -21   5   1      34888.38      38347.05      1668.64 o                         
 -20   5   1      49687.33      46943.15      1460.09 o                         
 -19   5   1      53618.93      52942.79      2380.87 o                         
 -18   5   1      30293.56      30433.34      1163.12 o                         
 -17   5   1       3846.66       4151.26       730.04 o                         
 -16   5   1       9423.05       9210.23       721.05 o                         
 -15   5   1      25923.01      25420.84       812.72 o                         
 -14   5   1       2630.99       4046.60      1220.96 o                         
 -13   5   1      24501.35      24124.28       721.05 o                         
 -12   5   1      12899.84      15089.42       610.48 o                         
 -11   5   1      16531.76      19363.33       586.06 o                         
 -10   5   1       4802.67       4412.22       427.34 o                         
  -9   5   1      71981.72      76095.36       937.97 o                         
  -8   5   1       2193.03       2942.19       496.77 o                         
  -7   5   1      11161.58       9338.47       586.06 o                         
  -6   5   1      58547.41      59338.57       816.78 o                         
  -5   5   1     339405.06     339632.59      2868.13 o                         
  -4   5   1      43978.41      39851.69       674.64 o                         
  -3   5   1     600482.00     622517.50      5045.61 o                         
  -2   5   1      86001.84      86999.37       967.76 o                         
  -1   5   1     355817.88     390218.91     19901.62 o                         
   0   5   1      30165.75      30847.86      1037.81 o                         
   1   5   1      73547.05      73934.90     10866.53 o                         
   2   5   1     133255.09     142130.92      1831.44 o                         
   3   5   1     177419.06     171145.20      2625.06 o                         
   4   5   1     218963.27     224062.97      2016.50 o                         
   5   5   1     461369.47     462115.72      3736.99 o                         
   6   5   1      31222.73      29087.94       468.98 o                         
   7   5   1     114707.27     118905.17      1892.49 o                         
   8   5   1        650.18       1287.56       793.62 o                         
   9   5   1      12608.89      12409.68       671.53 o                         
  10   5   1      30190.98      29725.00       732.58 o                         
  11   5   1      26964.95      26192.63       674.64 o                         
  12   5   1      34088.27      33494.51       700.17 o                         
  13   5   1      46636.91      45409.71       967.76 o                         
  14   5   1       2278.02       3541.48       976.77 o                         
  15   5   1       2318.13       2955.12       468.98 o                         
  16   5   1       6642.84       6872.25       518.01 o                         
  17   5   1       8262.52       9584.91       604.34 o                         
  18   5   1       6484.29       7412.73       730.04 o                         
  19   5   1     122206.10     124933.18      1633.56 o                         
  20   5   1       4499.74       5267.97      1648.29 o                         
  21   5   1      53235.37      55174.54      1709.34 o                         
  22   5   1       6201.97       7073.78      1282.01 o                         
  23   5   1      96518.89      93506.02      2319.82 o                         
  24   5   1      18463.67      17431.01      1681.87 o                         
  25   5   1       6698.29       7576.85      2257.49 o                         
  26   5   1       2894.84       2889.60      2669.54 o                         
  27   5   1      11387.92      13378.58      4046.72 o                         
  28   5   1       6609.56       7037.16      4746.06 o                         
  29   5   1      66419.59      63221.57      4938.78 o                         
  30   5   1       4722.45      10874.68      2823.15 o                         
 -30   6   1      15468.98      14495.44      2606.78 o                         
 -29   6   1      20385.26      23397.49      3351.23 o                         
 -28   6   1      33924.64      34797.30      8424.61 o                         
 -27   6   1      31340.07      17825.99      4639.64 o                         
 -26   6   1      14523.83      17681.69      6195.90 o                         
 -25   6   1       7445.62       4517.54      4057.73 o                         
 -24   6   1      23221.93      19470.92      1720.23 o                         
 -23   6   1       1021.45       1923.93      1422.56 o                         
 -22   6   1       2493.91       3181.67      1437.46 o                         
 -21   6   1       2159.55       3765.28      1319.49 o                         
 -20   6   1       2986.72       2354.70      1199.46 o                         
 -19   6   1       9986.98      10342.75      1083.05 o                         
 -18   6   1       7715.81       6879.16       937.97 o                         
 -17   6   1       3381.71       4209.73       850.47 o                         
 -16   6   1        608.13        869.93       628.18 o                         
 -15   6   1       3627.54       4423.47       628.18 o                         
 -14   6   1       8768.24       9798.13       609.54 o                         
 -13   6   1       3849.92       3691.06       517.69 o                         
 -12   6   1      31428.61      31909.35       789.95 o                         
 -11   6   1      54479.90      52246.57       879.09 o                         
 -10   6   1       5616.79       6959.46       468.98 o                         
  -9   6   1      19379.34      20300.32      1465.15 o                         
  -8   6   1      25852.74      25089.20      1220.96 o                         
  -7   6   1      24436.32      24430.20       586.06 o                         
  -6   6   1      37665.29      40915.27       816.78 o                         
  -5   6   1     308314.47     303531.53      2718.52 o                         
  -4   6   1     271828.50     281731.81      2503.71 o                         
  -3   6   1      46184.72      46560.58      1770.39 o                         
  -2   6   1     180523.98     186332.64      1893.49 o                         
  -1   6   1     101970.34     103065.69      1709.34 o                         
   0   6   1     142248.88     153894.36      6532.13 o                         
   1   6   1      13362.31      16815.29       674.64 o                         
   2   6   1      68241.93      69187.53      3235.54 o                         
   3   6   1     208646.86     202448.92      2113.88 o                         
   4   6   1     168428.38     179095.47      3595.72 o                         
   5   6   1     172265.25     168000.28      1642.41 o                         
   6   6   1       5610.17       6264.96       406.36 o                         
   7   6   1      12618.55      12264.43      1709.34 o                         
   8   6   1       6034.59       6373.44       915.72 o                         
   9   6   1      90336.59      88123.48      1015.90 o                         
  10   6   1      46749.07      45626.47       700.17 o                         
  11   6   1      38123.55      35608.10      1037.81 o                         
  12   6   1      63027.61      58341.86      1056.07 o                         
  13   6   1      10074.00      10919.81       643.21 o                         
  14   6   1      12511.48      10401.40      1220.96 o                         
  15   6   1       4450.65       3497.88      1037.81 o                         
  16   6   1         74.09       2014.58       690.68 o                         
  17   6   1       8524.51       9722.72       674.64 o                         
  18   6   1      11965.76      14243.90       903.44 o                         
  19   6   1       8929.83       9493.62       967.76 o                         
  20   6   1      33028.48      35347.96      1892.49 o                         
  21   6   1      10660.61       9734.93      1076.60 o                         
  22   6   1      25410.07      26718.03      1494.28 o                         
  23   6   1       6347.52       6536.63      1336.10 o                         
  24   6   1       8253.58       7260.66      1509.01 o                         
  25   6   1      43910.86      41714.51      2623.67 o                         
  26   6   1      26012.12      22244.72      4395.45 o                         
  27   6   1      20047.82      19991.96      5196.28 o                         
  28   6   1      48643.81      45020.53     13430.54 o                         
  29   6   1      41312.52      44100.68      3734.09 o                         
  30   6   1       6789.20      10595.07      6959.46 o                         
 -29   7   1      54304.98      46022.47      4334.40 o                         
 -28   7   1        235.92       1375.61      3115.69 o                         
 -27   7   1      19701.30      22616.80      4689.83 o                         
 -26   7   1      22156.18      19015.50     11965.39 o                         
 -25   7   1      24082.17      38314.52      6757.09 o                         
 -24   7   1       1658.28       2954.24      2169.97 o                         
 -23   7   1      45390.48      46083.61      2625.06 o                         
 -22   7   1        812.77       1686.45      1373.28 o                         
 -21   7   1      15899.36      16242.42      1467.69 o                         
 -20   7   1      18112.21      16779.45      1525.45 o                         
 -19   7   1     131338.75     133885.75      2459.41 o                         
 -18   7   1       6821.67       4490.55      1163.12 o                         
 -17   7   1      27695.76      25806.15      1286.41 o                         
 -16   7   1      44736.95      44758.41      1336.10 o                         
 -15   7   1       2158.72       2453.30       674.64 o                         
 -14   7   1       5862.59       5729.33       730.04 o                         
 -13   7   1      48789.67      47710.93      1404.10 o                         
 -12   7   1      12273.42      14273.06       700.17 o                         
 -11   7   1      57206.60      61414.60      1025.27 o                         
 -10   7   1       4161.65       3892.14       556.21 o                         
  -9   7   1      13921.56      12192.84       732.57 o                         
  -8   7   1      38670.57      35472.05       738.25 o                         
  -7   7   1     114330.30     111524.30      1648.29 o                         
  -6   7   1      97692.48      96963.05      1231.88 o                         
  -5   7   1     229799.97     217215.92      2224.85 o                         
  -4   7   1      69816.73      69596.12       976.77 o                         
  -3   7   1     209218.31     209223.16      2066.64 o                         
  -2   7   1       7609.86       8338.35       586.06 o                         
  -1   7   1      14021.29      14255.96      1037.81 o                         
   0   7   1      39118.46      38875.86      1201.26 o                         
   1   7   1     128286.47     132399.31      7081.56 o                         
   2   7   1       7970.41       8773.88       556.21 o                         
   3   7   1     411548.72     415482.00      4013.87 o                         
   4   7   1       8425.42       9331.38       556.21 o                         
   5   7   1     448683.31     435765.88      5005.92 o                         
   6   7   1      13936.66      13554.84      1037.81 o                         
   7   7   1      10163.67       9710.13       793.62 o                         
   8   7   1      33375.98      31431.44       643.21 o                         
   9   7   1     153837.80     152327.84      4883.83 o                         
  10   7   1      41797.45      37486.05      2441.92 o                         
  11   7   1       7016.75       8581.14       586.06 o                         
  12   7   1      27334.15      29691.20       762.73 o                         
  13   7   1      35713.16      35780.74      1036.02 o                         
  14   7   1      21239.73      21800.07       903.44 o                         
  15   7   1      24266.13      23686.59       990.04 o                         
  16   7   1       9648.92      10418.45       903.44 o                         
  17   7   1      32088.89      34449.08      2625.06 o                         
  18   7   1      40948.05      40135.68      1465.15 o                         
  19   7   1      13985.94      17320.29      1381.36 o                         
  20   7   1      34602.21      33819.66      1755.69 o                         
  21   7   1     104933.54     106162.05      2545.78 o                         
  22   7   1        206.81       3550.42      1648.29 o                         
  23   7   1      21250.88      23866.18      1854.69 o                         
  24   7   1      17396.29      14712.64      2319.82 o                         
  25   7   1       4877.39      11036.17      3479.73 o                         
  26   7   1      10748.69       5387.02      3418.68 o                         
  27   7   1      41022.00      32869.65      3296.59 o                         
  28   7   1       1482.55       3340.99      2752.23 o                         
  29   7   1       7414.80       6320.25      2904.93 o                         
 -28   8   1       4049.30       5539.29      3418.68 o                         
 -27   8   1      16895.28      17309.04      3997.19 o                         
 -26   8   1      18808.66      22507.42      7814.13 o                         
 -25   8   1       9093.04      11728.06      3835.35 o                         
 -24   8   1      13312.11      10113.16      2638.98 o                         
 -23   8   1       3485.43       3689.68      2136.68 o                         
 -22   8   1      49924.09      47666.64      2169.97 o                         
 -21   8   1       6188.97       8097.58      2258.77 o                         
 -20   8   1      49599.63      50939.21      3235.54 o                         
 -19   8   1        114.24       2770.05      1309.97 o                         
 -18   8   1       6810.26       6351.77      1319.49 o                         
 -17   8   1      31196.99      30459.10      1336.10 o                         
 -16   8   1       1883.12       2064.53       937.97 o                         
 -15   8   1       1883.41       2584.96      1282.01 o                         
 -14   8   1      14507.91      13359.77       937.97 o                         
 -13   8   1      48111.93      47773.68      1083.05 o                         
 -12   8   1        878.82       1455.76       556.21 o                         
 -11   8   1      55140.59      55034.14       967.76 o                         
 -10   8   1       5052.14       6103.53      1037.81 o                         
  -9   8   1      62723.75      62866.18      1404.10 o                         
  -8   8   1        449.48       1697.71       610.48 o                         
  -7   8   1      31603.49      30789.92      2502.96 o                         
  -6   8   1     159128.72     151918.62      1846.95 o                         
  -5   8   1       2625.63       2841.31       546.03 o                         
  -4   8   1       7701.14       8496.64       518.01 o                         
  -3   8   1      66356.25      63150.89      1220.96 o                         
  -2   8   1     189223.61     194051.06      2200.22 o                         
  -1   8   1      11697.67       9444.57       990.04 o                         
   0   8   1      57923.20      56530.36      1199.46 o                         
   1   8   1      33387.59      31892.06       903.44 o                         
   2   8   1     156878.80     153930.11      2502.96 o                         
   3   8   1      39117.06      39300.89       915.72 o                         
   4   8   1      85898.41      89215.96      1373.28 o                         
   5   8   1      14692.17      15946.06       730.04 o                         
   6   8   1     144405.83     143095.58      2014.58 o                         
   7   8   1      20460.41      22295.40      1587.25 o                         
   8   8   1       5033.36       5043.50       685.93 o                         
   9   8   1       8678.61       7377.61       468.98 o                         
  10   8   1       2392.73       3027.28       549.43 o                         
  11   8   1      10493.62       9490.21       643.21 o                         
  12   8   1       7747.61       9466.28       730.04 o                         
  13   8   1      50552.84      47957.46      2502.97 o                         
  14   8   1     121707.38     115004.12      1726.70 o                         
  15   8   1       7864.65       9573.94      1953.53 o                         
  16   8   1      20958.09      21725.33      1249.62 o                         
  17   8   1       9556.19       8291.56      1199.46 o                         
  18   8   1      48611.07      46802.26      1642.41 o                         
  19   8   1        382.75       1146.96      1330.82 o                         
  20   8   1       5009.77       4893.96      3662.87 o                         
  21   8   1      14150.66      16974.50      1848.68 o                         
  22   8   1      11572.02      10983.23      2258.77 o                         
  23   8   1       6124.63       4674.15      2258.77 o                         
  24   8   1       4739.34       4083.43      1941.09 o                         
  25   8   1      64290.42      64436.34      3980.56 o                         
  26   8   1      10907.87      11943.86      3968.11 o                         
  27   8   1      36841.29      34354.86     10317.10 o                         
  28   8   1       4827.05      10366.40      7386.80 o                         
 -28   9   1      22832.47      22099.34      9279.28 o                         
 -27   9   1      34203.11      27054.20      3897.70 o                         
 -26   9   1      15655.42      14471.42      8913.00 o                         
 -25   9   1      40260.34      42279.81      3634.84 o                         
 -24   9   1      21359.72      22386.35      2112.14 o                         
 -23   9   1      57279.07      47856.61      2991.35 o                         
 -22   9   1       4406.92       4533.47      1935.52 o                         
 -21   9   1      21831.24      18841.42      1919.60 o                         
 -20   9   1       6389.35       6221.27      1625.44 o                         
 -19   9   1      16661.88      18915.19      1669.17 o                         
 -18   9   1        181.61       1716.74      1376.12 o                         
 -17   9   1        948.71       1971.62      1163.12 o                         
 -16   9   1      23444.96      24375.28      1513.18 o                         
 -15   9   1       8327.77       7289.83      1256.36 o                         
 -14   9   1       3959.37       6018.92      1343.05 o                         
 -13   9   1      21254.22      19487.17      2197.72 o                         
 -12   9   1       3438.42       3070.76       762.73 o                         
 -11   9   1     286417.97     284398.56      3107.99 o                         
 -10   9   1      20688.41      20681.49      1220.96 o                         
  -9   9   1     164786.48     163840.58      2459.41 o                         
  -8   9   1      12464.39      12013.47      1709.34 o                         
  -7   9   1       2667.71       3366.40       674.64 o                         
  -6   9   1       3354.71       3561.67       783.01 o                         
  -5   9   1     130363.68     133572.66      1693.76 o                         
  -4   9   1      49460.36      48853.44      3418.68 o                         
  -3   9   1      17391.84      14724.98       762.73 o                         
  -2   9   1      46667.15      48362.34      1025.27 o                         
  -1   9   1      24607.57      28141.36      3174.49 o                         
   0   9   1       2130.32       3359.45      2625.06 o                         
   1   9   1      60990.25      61416.69      1295.02 o                         
   2   9   1      12781.80      12618.47       976.77 o                         
   3   9   1     180722.75     176410.14      2234.98 o                         
   4   9   1      26328.94      27973.96       850.47 o                         
   5   9   1      22255.70      21009.66       967.76 o                         
   6   9   1      25631.52      27064.26       993.53 o                         
   7   9   1      27018.12      27917.44       903.48 o                         
   8   9   1      71146.92      70474.09      1831.44 o                         
   9   9   1      71106.41      68940.56      1196.98 o                         
  10   9   1     158810.66     155846.41      4517.54 o                         
  11   9   1      52727.30      47963.75      1025.27 o                         
  12   9   1      15436.06      15971.57      1220.96 o                         
  13   9   1     169072.22     166853.19      2244.70 o                         
  14   9   1        621.10       1104.17       990.04 o                         
  15   9   1      24946.56      26585.91      1709.34 o                         
  16   9   1       3753.58       3296.59      1199.46 o                         
  17   9   1        269.28       1261.66      1286.41 o                         
  18   9   1        402.97       2776.70      1587.25 o                         
  19   9   1      38546.30      44734.23      2244.13 o                         
  20   9   1      12170.89      11640.75      1693.76 o                         
  21   9   1      72156.93      73479.18      2619.93 o                         
  22   9   1        759.90       1812.28      2169.97 o                         
  23   9   1      20321.70      18099.35      2051.21 o                         
  24   9   1      11785.71       8106.65      2066.64 o                         
  25   9   1       5075.21       6408.18      2845.13 o                         
  26   9   1      18771.34      13817.02      4395.45 o                         
  27   9   1      43730.66      43794.32      3581.13 o                         
 -27  10   1       2847.84        976.77     14163.12 o                         
 -26  10   1       1014.41       3327.86      3341.94 o                         
 -25  10   1        910.07       6917.49      4013.48 o                         
 -24  10   1        591.44       6149.19      3302.92 o                         
 -23  10   1       4591.66       6638.16      2459.41 o                         
 -22  10   1      30703.52      28555.60      2082.36 o                         
 -21  10   1       4990.09       4579.70      2181.46 o                         
 -20  10   1      99713.06      97371.70      2920.23 o                         
 -19  10   1      28824.30      28933.72      2010.22 o                         
 -18  10   1       7926.07       8297.65      1595.44 o                         
 -17  10   1      14712.13      20283.18      1755.69 o                         
 -16  10   1       2004.77       5054.77      1892.49 o                         
 -15  10   1       3468.45       2872.84      1349.58 o                         
 -14  10   1      20085.81      18900.60      1476.49 o                         
 -13  10   1      19052.05      18192.28      1199.46 o                         
 -12  10   1       3678.34       3341.57       789.95 o                         
 -11  10   1       5783.33       5700.22       850.47 o                         
 -10  10   1      26164.42      26510.57      1892.48 o                         
  -9  10   1      12645.56      12900.19       903.48 o                         
  -8  10   1      65698.95      69200.84      4517.54 o                         
  -7  10   1        587.70       2418.82       976.77 o                         
  -6  10   1      42467.19      47432.35      3907.07 o                         
  -5  10   1      25293.92      24288.88      4578.59 o                         
  -4  10   1      13260.99      16324.09       903.44 o                         
  -3  10   1      90850.61      86157.72      1373.28 o                         
  -2  10   1       9663.22      13599.75       812.72 o                         
  -1  10   1      10925.97      10863.62       942.27 o                         
   0  10   1      13522.88      12760.19      1404.10 o                         
   1  10   1       3462.41       3296.59      1220.96 o                         
   2  10   1      27747.98      30611.21      2258.77 o                         
   3  10   1      15444.13      16619.36       993.08 o                         
   4  10   1      93490.10      96582.73      2747.16 o                         
   5  10   1      88765.79      90205.45      2258.77 o                         
   6  10   1      17780.17      17234.87      1465.15 o                         
   7  10   1       2949.84       7701.05      3846.02 o                         
   8  10   1      37687.63      36530.61      4517.54 o                         
   9  10   1      15466.01      15483.79       903.48 o                         
  10  10   1      74194.68      70133.49      1406.95 o                         
  11  10   1       2163.55       3278.22       762.73 o                         
  12  10   1      40529.97      39710.49      1892.49 o                         
  13  10   1      85796.21      88051.48      1854.69 o                         
  14  10   1       2657.81       3666.81      1336.10 o                         
  15  10   1      14127.58      16408.63      1509.01 o                         
  16  10   1       9754.27       8913.38      1595.44 o                         
  17  10   1       8785.34      10587.50      1509.01 o                         
  18  10   1      11007.67      11228.32      1595.44 o                         
  19  10   1      15689.49      17403.09      1892.49 o                         
  20  10   1      10210.18      10613.61      1965.70 o                         
  21  10   1       7583.46       7301.96      2450.45 o                         
  22  10   1      12888.18      12611.95      2076.70 o                         
  23  10   1        974.57       1098.86      2153.19 o                         
  24  10   1       5731.14       5848.78      2659.71 o                         
  25  10   1        588.79       3426.56      2353.61 o                         
  26  10   1        147.22       4108.52      3010.05 o                         
 -25  11   1        274.14       6482.38      4623.83 o                         
 -24  11   1       1114.20       4082.01      3907.07 o                         
 -23  11   1        925.97       2506.42      2228.61 o                         
 -22  11   1       8361.73       7161.35      2808.20 o                         
 -21  11   1      60066.49      57874.33      3351.53 o                         
 -20  11   1      33858.03      29396.76      5677.46 o                         
 -19  11   1       4218.52       7554.68      3113.44 o                         
 -18  11   1       4240.63       5090.46      1603.67 o                         
 -17  11   1       5490.97       6165.84      1554.03 o                         
 -16  11   1       4679.58       5787.34      1625.44 o                         
 -15  11   1       1783.57       4893.22      1648.29 o                         
 -14  11   1      12156.09      10944.29      1381.36 o                         
 -13  11   1     338254.09     340563.03      3885.06 o                         
 -12  11   1      70741.20      68436.73      2319.82 o                         
 -11  11   1      87294.02      81421.73      1633.56 o                         
 -10  11   1      44527.10      49743.15      1319.49 o                         
  -9  11   1       3071.74       2850.67       967.76 o                         
  -8  11   1      17374.77      17957.39      1067.31 o                         
  -7  11   1       8623.61       9927.01      1404.10 o                         
  -6  11   1      19482.92      21354.81      1892.48 o                         
  -5  11   1      40792.43      42173.21      2075.63 o                         
  -4  11   1       9860.89      10179.85      1196.98 o                         
  -3  11   1      27075.53      25983.84      1831.44 o                         
  -2  11   1      17179.39      19151.79      3357.64 o                         
  -1  11   1      12007.97      11039.11      1249.62 o                         
   0  11   1        426.15       2831.10      1373.28 o                         
   1  11   1       5745.62       6523.45       971.16 o                         
   2  11   1       5683.21      10548.71      3723.92 o                         
   3  11   1       6340.69       6533.84      2075.63 o                         
   4  11   1       5402.74       4678.61       873.65 o                         
   5  11   1      63628.56      63698.24      1716.39 o                         
   6  11   1      33173.78      35527.14      3357.63 o                         
   7  11   1       1643.66       1709.34      1098.86 o                         
   8  11   1       4897.12       5005.93      1220.96 o                         
   9  11   1       3701.56       5836.18      4090.21 o                         
  10  11   1       3961.70       4448.78      1025.27 o                         
  11  11   1     357478.75     362850.53      4314.15 o                         
  12  11   1      82621.49      80470.60      1929.62 o                         
  13  11   1      41077.57      35102.24      3174.49 o                         
  14  11   1      97440.19      96869.64      3357.64 o                         
  15  11   1       3150.97       3432.25      2625.06 o                         
  16  11   1      40558.07      44205.01      3907.07 o                         
  17  11   1      13271.38      17014.36      1813.03 o                         
  18  11   1       2084.99       2991.35      1700.95 o                         
  19  11   1      40152.63      36616.59      6348.98 o                         
  20  11   1       9233.96       3873.38      2085.50 o                         
  21  11   1      33364.32      28389.43      5311.17 o                         
  22  11   1       1120.43       2947.06      2991.35 o                         
  23  11   1       9352.36       8284.02      2845.13 o                         
  24  11   1       8104.22       5776.66      2698.54 o                         
  25  11   1        400.41       5697.81      3432.78 o                         
 -24  12   1      12631.90       7897.67      2450.33 o                         
 -23  12   1       5206.56       4397.63      2412.75 o                         
 -22  12   1       6715.23       4238.47      2398.93 o                         
 -21  12   1       2654.33       1858.57      2163.16 o                         
 -20  12   1       4694.87       2626.31      1959.83 o                         
 -19  12   1       8720.53       9370.46      2070.74 o                         
 -18  12   1      41381.04      42833.00      4883.83 o                         
 -17  12   1      21678.83      23866.65      2412.75 o                         
 -16  12   1      47755.17      47608.29      5250.12 o                         
 -15  12   1      55926.96      57991.52      2438.16 o                         
 -14  12   1       4733.22       8312.32      1790.64 o                         
 -13  12   1      69715.18      65499.51      3235.54 o                         
 -12  12   1       2850.18       3595.51      1587.25 o                         
 -11  12   1      10929.52      10255.97      1343.05 o                         
 -10  12   1      29800.49      32101.43      1467.69 o                         
  -9  12   1      27855.33      32045.14      4944.88 o                         
  -8  12   1       3787.34       3255.89      1092.06 o                         
  -7  12   1       2561.63       1439.89      1098.86 o                         
  -6  12   1       1301.59       1781.69      1052.39 o                         
  -5  12   1       1369.82       3101.23      1015.90 o                         
  -4  12   1      15916.52      12898.17      1709.34 o                         
  -3  12   1        621.86       1288.32      1231.88 o                         
  -2  12   1      39611.88      39619.79      1437.46 o                         
  -1  12   1        617.91       1220.96      1220.96 o                         
   0  12   1       5592.71       5451.58      1700.95 o                         
   1  12   1       2817.17       4964.16      2136.68 o                         
   2  12   1      40260.33      40389.65      1953.53 o                         
   3  12   1         62.08       1401.84       900.22 o                         
   4  12   1      10722.94      12016.35      1494.28 o                         
   5  12   1      12175.14      11739.58      1144.09 o                         
   6  12   1       4313.46       7665.56      1025.27 o                         
   7  12   1       8832.78      13558.45      6532.13 o                         
   8  12   1      31055.38      30740.18      2014.58 o                         
   9  12   1      40065.60      38719.95      2014.58 o                         
  10  12   1      17218.60      17850.08      2075.63 o                         
  11  12   1      84321.16      78211.42      2016.50 o                         
  12  12   1      30578.29      27810.29      2136.68 o                         
  13  12   1       6262.58       4880.02      1373.28 o                         
  14  12   1      53034.94      56773.00      2311.91 o                         
  15  12   1       5147.67       6046.29      1940.44 o                         
  16  12   1      10575.60      10056.63      1842.68 o                         
  17  12   1       1984.10       3062.36      2082.36 o                         
  18  12   1       4130.47       3351.14      1962.22 o                         
  19  12   1       5444.04       8069.10      3601.83 o                         
  20  12   1        437.72       2147.78      2476.23 o                         
  21  12   1      29122.19      29354.30      3662.87 o                         
  22  12   1       3534.66       2801.29      2190.54 o                         
  23  12   1       1215.37       3749.75      2200.22 o                         
  24  12   1       1787.06       5048.03      2499.25 o                         
 -22  13   1       3912.26       6117.00      2551.42 o                         
 -21  13   1       4202.06       5860.60      3846.02 o                         
 -20  13   1        580.60       1897.18      2231.45 o                         
 -19  13   1      23779.35      20335.71      2631.59 o                         
 -18  13   1        117.95       5290.26      3004.02 o                         
 -17  13   1       1568.48       1138.11      2412.75 o                         
 -16  13   1       1927.44       4072.49      2353.61 o                         
 -15  13   1      57075.91      51057.36      3540.78 o                         
 -14  13   1       6239.92       3469.74      1976.27 o                         
 -13  13   1      82097.12      81762.13      5005.93 o                         
 -12  13   1       5484.21       8846.94      2014.58 o                         
 -11  13   1      11753.10       9852.84      1373.28 o                         
 -10  13   1      25253.89      25604.84      1494.28 o                         
  -9  13   1      19828.83      16370.62      1525.45 o                         
  -8  13   1       7044.89       7103.89      1528.88 o                         
  -7  13   1      16231.05      14909.76      5738.50 o                         
  -6  13   1       5548.34       6120.86      1353.82 o                         
  -5  13   1       1765.46       4029.16     10866.53 o                         
  -4  13   1       7941.43       4419.87      1828.62 o                         
  -3  13   1       7201.52       8648.27      2380.87 o                         
  -2  13   1      15595.73      14815.98      3601.83 o                         
  -1  13   1      45628.10      40442.06      2686.11 o                         
   0  13   1        110.85       2747.16      1381.80 o                         
   1  13   1       4533.24       6625.20      3540.78 o                         
   2  13   1       3666.24       3662.87      1220.96 o                         
   3  13   1       4946.71       6715.27      1770.39 o                         
   4  13   1       1970.72       5000.95      2010.22 o                         
   5  13   1      13385.79      13438.07      1892.49 o                         
   6  13   1      21877.35      22264.92      1460.12 o                         
   7  13   1       2516.94       4151.26      1526.20 o                         
   8  13   1       1825.16       4194.35      1400.35 o                         
   9  13   1      71811.70      72472.29      2224.85 o                         
  10  13   1       6534.28       7675.05      1494.28 o                         
  11  13   1     131568.62     127951.74      2659.71 o                         
  12  13   1       1274.94       2211.68      1509.01 o                         
  13  13   1       7433.78       6744.47      1897.16 o                         
  14  13   1      67346.46      63212.82      2726.08 o                         
  15  13   1       7541.54       8148.57      2585.56 o                         
  16  13   1      21359.44      21225.97      2869.25 o                         
  17  13   1      12427.22      10591.39      5189.07 o                         
  18  13   1         15.94       2298.77      2485.90 o                         
  19  13   1       3480.88       1452.73      2244.13 o                         
  20  13   1       5473.88       8298.82      3113.44 o                         
  21  13   1        381.84       4237.44      2572.50 o                         
  22  13   1       6752.29       9296.96      3846.02 o                         
 -21  14   1       5520.67       7635.94      4090.21 o                         
 -20  14   1       2963.85       4253.28      2843.03 o                         
 -19  14   1      13471.91       9266.58      2476.23 o                         
 -18  14   1       5901.68       5439.84      2625.06 o                         
 -17  14   1      14090.41      15434.13      6593.17 o                         
 -16  14   1      57636.07      52469.02      4944.88 o                         
 -15  14   1       1271.65       5443.29      2488.70 o                         
 -14  14   1         70.48       4171.92      2463.06 o                         
 -13  14   1       4536.79       9135.40      2551.23 o                         
 -12  14   1       1189.78       2058.19      1758.18 o                         
 -11  14   1        275.19       1902.66      1490.30 o                         
 -10  14   1       1531.33       2667.61      1376.12 o                         
  -9  14   1       7452.73       5797.11      1915.48 o                         
  -8  14   1      10408.70       7094.02      2075.63 o                         
  -7  14   1      21352.42      19749.27      2010.41 o                         
  -6  14   1       2405.27       2753.94      2136.68 o                         
  -5  14   1       4196.63       1858.30      1845.18 o                         
  -4  14   1       9457.68      10002.49      2495.61 o                         
  -3  14   1       1040.49       1833.58      2274.16 o                         
  -2  14   1      14538.86      13613.86      1566.03 o                         
  -1  14   1       1071.25       1255.03      1539.35 o                         
   0  14   1        653.23       3921.08      2632.15 o                         
   1  14   1      11964.57      10521.54      1505.03 o                         
   2  14   1       8203.10       7731.40      1770.39 o                         
   3  14   1        329.79       2075.63      1528.88 o                         
   4  14   1       3617.28      10950.47      5189.07 o                         
   5  14   1        761.95       7918.98     12209.58 o                         
   6  14   1       4070.70       9070.76      1748.07 o                         
   7  14   1       3540.32       2790.76      1757.82 o                         
   8  14   1      62939.95      62338.51      2476.23 o                         
   9  14   1      67948.73      62739.87      2557.91 o                         
  10  14   1      16970.05      18219.65      1788.49 o                         
  11  14   1       3084.16       6424.83      1669.17 o                         
  12  14   1      11057.05      14988.63      2010.22 o                         
  13  14   1      10741.49      14343.04      3113.44 o                         
  14  14   1        571.68       3571.76      4334.40 o                         
  15  14   1      10972.49      15342.15     10561.29 o                         
  16  14   1       6910.00       4840.99      5005.93 o                         
  17  14   1      15509.97      16069.01      3037.36 o                         
  18  14   1       2678.18       3839.44      4456.50 o                         
  19  14   1       1214.47       6164.93      3662.87 o                         
  20  14   1        904.24       3933.77      2449.16 o                         
  21  14   1       6858.69       9056.46      6043.74 o                         
 -19  15   1      39146.64          0.00     15628.26 o                         
 -18  15   1       8497.07       5560.45      2542.09 o                         
 -17  15   1       1027.92       1354.50      2746.56 o                         
 -16  15   1      16640.54      16822.74      2753.21 o                         
 -15  15   1      16818.88      15903.06      2512.71 o                         
 -14  15   1        324.16       3424.89      2244.13 o                         
 -13  15   1       5330.27       7064.91      2323.46 o                         
 -12  15   1       4848.89       6336.77      3010.05 o                         
 -11  15   1      45879.84      46790.86      2459.17 o                         
 -10  15   1       7620.61       7560.46      1892.49 o                         
  -9  15   1      12985.16       9508.31      2122.79 o                         
  -8  15   1      21793.30      23112.25      2558.73 o                         
  -7  15   1      44320.93      42108.48      2512.71 o                         
  -6  15   1      14527.66      18380.92      1906.82 o                         
  -5  15   1      14002.07      12207.50      2747.16 o                         
  -4  15   1       5898.60       9711.85      3018.02 o                         
  -3  15   1      52508.64      51735.33      2573.49 o                         
  -2  15   1        415.79       4982.04      1790.64 o                         
  -1  15   1       3537.57       5174.54      2319.82 o                         
   0  15   1        504.99       8317.73      5128.02 o                         
   1  15   1      21192.76      20801.30      4090.21 o                         
   2  15   1       3390.22       4053.58      1774.22 o                         
   3  15   1      20332.74      21740.98      2398.93 o                         
   4  15   1      50687.23      62338.17      6464.97 o                         
   5  15   1      77585.76      95218.90      4456.50 o                         
   6  15   1       8527.81      10710.97      2025.07 o                         
   7  15   1      18909.94      18542.34      2257.54 o                         
   8  15   1      15913.17      17287.11      3846.02 o                         
   9  15   1     108381.30      99533.93      4334.40 o                         
  10  15   1       8705.26      10133.13      2747.16 o                         
  11  15   1       4372.51       8702.94      1935.52 o                         
  12  15   1        823.92       2467.89      2027.49 o                         
  13  15   1      15852.40      15534.47      2433.04 o                         
  14  15   1       2607.46       3436.70      2458.41 o                         
  15  15   1       8180.39      11012.06      4639.64 o                         
  16  15   1       1945.43       8701.36      4273.35 o                         
  17  15   1       9179.37      10851.44      2816.46 o                         
  18  15   1      13440.74      10866.53      2493.54 o                         
  19  15   1      67831.24      56652.46      7081.56 o                         
 -16  16   1       1036.67       6604.88      2902.66 o                         
 -15  16   1       1117.14       6028.66      4822.78 o                         
 -14  16   1      10650.68      11260.83      2718.96 o                         
 -13  16   1       1579.15       6495.50      2522.38 o                         
 -12  16   1       1632.96       5307.58      4395.45 o                         
 -11  16   1       3281.06       4560.64      2200.27 o                         
 -10  16   1      10885.01       9297.12      2808.20 o                         
  -9  16   1       1138.34       5401.52      2137.73 o                         
  -8  16   1       7896.29       8211.93      2418.89 o                         
  -7  16   1       1719.50       1709.34      2686.11 o                         
  -6  16   1      90189.66      89606.12      4151.26 o                         
  -5  16   1       1336.78       3784.97      4883.83 o                         
  -4  16   1      11694.69      15994.55      5250.12 o                         
  -3  16   1       1720.12          0.00      8668.80 o                         
  -2  16   1      22596.70      21000.48      2686.11 o                         
  -1  16   1        745.52       4273.35      2564.01 o                         
   0  16   1      14841.71      16870.32      4822.78 o                         
   1  16   1       4208.22       3885.65      2808.20 o                         
   2  16   1     104874.39      99426.16      3846.02 o                         
   3  16   1       8262.84      13064.25      4395.45 o                         
   4  16   1      35143.12      33646.11      6532.13 o                         
   5  16   1       1212.11       6112.42      3929.90 o                         
   6  16   1      11252.15      12597.90      2528.89 o                         
   7  16   1       3658.96       6073.78      4151.26 o                         
   8  16   1       4035.57       7734.93      4395.45 o                         
   9  16   1        147.50       4567.82      2572.50 o                         
  10  16   1      14671.16      11622.80      2276.90 o                         
  11  16   1       2602.63       3483.94      2485.90 o                         
  12  16   1       4002.58       7840.67      2970.11 o                         
  13  16   1        827.10       3828.46      3113.44 o                         
  14  16   1       3884.33       9173.54      3141.89 o                         
  15  16   1       2247.78       4611.97      2804.18 o                         
  16  16   1      11609.76      12688.69      3723.92 o                         
 -13  17   1       1989.96       6192.45      4212.31 o                         
 -12  17   1       4632.56       8274.58      3565.39 o                         
 -11  17   1        774.94       7914.03      2373.03 o                         
 -10  17   1        967.96       5072.96      2200.27 o                         
  -9  17   1       3521.10       7671.69      2483.84 o                         
  -8  17   1       9744.83      15689.82     11660.15 o                         
  -7  17   1       3400.94      12151.66      3907.07 o                         
  -6  17   1      11195.00      15926.40      5738.50 o                         
  -5  17   1       2933.11       3270.04      3926.55 o                         
  -4  17   1        522.17       8502.31      5158.81 o                         
  -3  17   1        504.21       8317.78      5493.12 o                         
  -2  17   1       7503.67      23016.56     24174.97 o                         
  -1  17   1      19522.49      18630.73      3662.87 o                         
   0  17   1      20320.95      18159.99      2417.37 o                         
   1  17   1      39742.62      33428.78      3097.95 o                         
   2  17   1        784.88       4863.96      2912.77 o                         
   3  17   1       4782.47      14411.97      5921.65 o                         
   4  17   1        988.33      24442.12      5918.48 o                         
   5  17   1       2267.39       3784.97      4639.64 o                         
   6  17   1       5949.95      12070.93      4488.26 o                         
   7  17   1       1076.75       4698.37      2999.86 o                         
   8  17   1       1192.77        854.67      2542.09 o                         
   9  17   1      32514.14      31233.52      2669.54 o                         
  10  17   1        221.66       5969.84      3235.54 o                         
  11  17   1        907.77       2720.13      2632.15 o                         
  12  17   1        441.97       3955.90      3047.70 o                         
  13  17   1       4705.69      11507.53      3454.98 o                         
  -8  18   1      16391.21      16146.55      2363.63 o                         
  -7  18   1        574.61       6131.19      2858.49 o                         
  -6  18   1       4291.12      12275.86      4482.84 o                         
  -5  18   1        841.98      21734.18      9035.09 o                         
  -4  18   1      17268.07      27316.11      5555.36 o                         
  -3  18   1       1345.62      16942.89      5414.42 o                         
  -2  18   1      13237.12      26026.39     11721.20 o                         
  -1  18   1      28866.06      29894.62      5555.36 o                         
   0  18   1      17332.20      20169.95      4761.74 o                         
   1  18   1       2900.21      17663.06     17642.85 o                         
   2  18   1       1185.65       7184.93      5582.70 o                         
   3  18   1      14941.77      16597.63     21061.53 o                         
   4  18   1       1547.30      21928.39     25273.84 o                         
   5  18   1       8043.27      10993.21      5342.77 o                         
   6  18   1       6144.04       2119.58      3168.20 o                         
   7  18   1       5138.77       4117.71      3362.67 o                         
   8  18   1      14685.31       9096.14      2590.04 o                         
 -30   0   2        679.38        244.19      5372.22 o                         
 -28   0   2      35062.47      23198.21      5738.50 o                         
 -26   0   2      37893.87      32843.77      4151.26 o                         
 -24   0   2     173049.09     178369.78      3662.87 o                         
 -22   0   2      46966.75      49937.19      2075.63 o                         
 -20   0   2     121019.24     109263.55      2075.63 o                         
 -18   0   2      18040.15      20023.71      1098.86 o                         
 -16   0   2     234616.62     223655.11      3296.59 o                         
 -14   0   2      14213.43      15261.98       732.57 o                         
 -12   0   2      20055.63      21366.77       732.57 o                         
 -10   0   2      81661.29      80082.64      1098.86 o                         
  -8   0   2     610408.81     611761.06      6348.98 o                         
  -6   0   2      11186.51      12453.77       366.29 o                         
  -4   0   2      34114.31      32843.77       488.38 o                         
  -2   0   2      18563.43      18192.28       366.29 o                         
   0   0   2       1769.46       2564.01       244.19 o                         
   2   0   2       4337.92       4517.55       244.19 o                         
   4   0   2      29938.87      29180.90       366.29 o                         
   6   0   2      52129.21      55797.79       854.67 o                         
   8   0   2     541054.88     546696.25      6226.89 o                         
  10   0   2     145271.70     144427.14      2075.63 o                         
  12   0   2       4073.41       4761.74       610.48 o                         
  14   0   2      32555.51      34675.21      1098.86 o                         
  16   0   2     416945.16     411670.47      4883.83 o                         
  18   0   2      42215.14      43099.82      1343.05 o                         
  20   0   2      64585.71      63477.62      1709.34 o                         
  22   0   2      22160.21      21366.77      1343.05 o                         
  24   0   2     273892.00     281528.53      4273.35 o                         
  26   0   2       5743.68       6226.89      2930.30 o                         
  28   0   2       8134.65      13552.64      4273.35 o                         
  30   0   2       7302.65        122.10      5128.02 o                         
 -31   1   2        536.11       3113.83      5530.74 o                         
 -30   1   2       9244.75      11452.28     17398.65 o                         
 -29   1   2        271.33       1813.99      4206.67 o                         
 -28   1   2       4253.43       4127.82      4973.40 o                         
 -27   1   2      10990.04      15378.16      3749.32 o                         
 -26   1   2       2487.40       6690.85      3454.05 o                         
 -25   1   2       7464.78       8067.05      2412.75 o                         
 -24   1   2       4882.04       5832.80      1381.36 o                         
 -23   1   2       2925.87       4394.17       990.04 o                         
 -22   1   2      62961.86      64569.74      1509.01 o                         
 -21   1   2       1000.18       2441.92      1098.86 o                         
 -20   1   2        285.96       1400.51      1098.86 o                         
 -19   1   2       1462.02       1294.22       643.21 o                         
 -18   1   2      35525.90      34818.65       915.72 o                         
 -17   1   2      11266.42      12972.95       609.54 o                         
 -16   1   2       4837.13       3992.91       496.77 o                         
 -15   1   2      68500.97      61167.22       850.47 o                         
 -14   1   2        626.16       1031.03       381.36 o                         
 -13   1   2       2927.25       3368.94       488.38 o                         
 -12   1   2      32604.33      29565.35       732.57 o                         
 -11   1   2     108670.34     110946.22      1144.09 o                         
 -10   1   2      43172.52      45959.52       643.21 o                         
  -9   1   2     106083.34      99231.09       990.04 o                         
  -8   1   2      12056.22      11888.90       314.09 o                         
  -7   1   2       7426.17       8179.88       427.34 o                         
  -6   1   2      10965.25      10384.70       488.38 o                         
  -5   1   2      11874.63      10955.69       293.03 o                         
  -4   1   2       7421.53       9969.16       427.34 o                         
  -3   1   2       1972.33       1772.49       172.67 o                         
  -2   1   2       9738.81      10004.51       366.29 o                         
  -1   1   2        142.67        366.29       183.14 o                         
   0   1   2         43.57        427.34       172.67 o                         
   1   1   2         72.18        549.43       172.67 o                         
   2   1   2       2080.45       2448.02       172.67 o                         
   3   1   2       5476.29       6654.78       172.67 o                         
   4   1   2        959.37       1233.17       172.67 o                         
   5   1   2       1270.31       1354.15       172.67 o                         
   6   1   2       6008.76       6750.79       488.38 o                         
   7   1   2       3954.43       4335.26       259.00 o                         
   8   1   2       1691.80       1327.30       488.38 o                         
   9   1   2      48811.16      45787.23       604.34 o                         
  10   1   2      97916.48     100350.55      1112.42 o                         
  11   1   2       9701.98      11563.83      1037.81 o                         
  12   1   2      38486.86      38522.10       690.68 o                         
  13   1   2      20196.49      20523.73       604.34 o                         
  14   1   2       4829.83       6226.89       518.01 o                         
  15   1   2      59982.44      53672.85       863.35 o                         
  16   1   2        542.21       1037.81       518.01 o                         
  17   1   2       1045.21       2066.24       556.21 o                         
  18   1   2       8547.25      10686.52       690.68 o                         
  19   1   2      16407.82      17361.85      1587.25 o                         
  20   1   2       1012.51       2955.75       976.77 o                         
  21   1   2       9330.94      11176.23       976.77 o                         
  22   1   2      13884.35      15695.25       949.68 o                         
  23   1   2      10792.63      10744.43       903.44 o                         
  24   1   2       1793.14       3412.87       903.44 o                         
  25   1   2       2082.83       3288.17      2014.58 o                         
  26   1   2      27787.87      27782.04      3968.11 o                         
  27   1   2       3551.22       5990.62      3907.07 o                         
  28   1   2       8013.80      10207.52      3353.79 o                         
  29   1   2        757.81       8840.64      6226.89 o                         
  30   1   2       1024.08       3440.23      3650.22 o                         
  31   1   2        862.38        777.70      3926.55 o                         
 -31   2   2       6087.56      15116.71     11171.77 o                         
 -30   2   2        305.64       5118.10      4235.64 o                         
 -29   2   2       3919.24       8034.17      3296.59 o                         
 -28   2   2       1944.31       9331.61      4883.83 o                         
 -27   2   2      16886.28      23256.38      8729.85 o                         
 -26   2   2        784.99       7081.56      3267.11 o                         
 -25   2   2       2409.03       5053.05      2405.36 o                         
 -24   2   2        664.77       3231.95      1831.44 o                         
 -23   2   2       1658.36       1939.97      1144.09 o                         
 -22   2   2       5698.95       6680.26       990.04 o                         
 -21   2   2       8624.74      11159.93       937.97 o                         
 -20   2   2      79929.66      81044.81      1494.28 o                         
 -19   2   2       3772.81       4340.07       762.73 o                         
 -18   2   2       6480.09       6878.98       732.57 o                         
 -17   2   2       3049.33       3756.33       496.77 o                         
 -16   2   2      40255.59      40059.06      1220.96 o                         
 -15   2   2      16760.38      17796.26       915.72 o                         
 -14   2   2       1403.50       1431.65       381.36 o                         
 -13   2   2      22599.62      21764.82      1220.96 o                         
 -12   2   2       9340.77      10442.25       915.72 o                         
 -11   2   2     104517.87     103326.98      1220.96 o                         
 -10   2   2       7237.64       9603.57       431.67 o                         
  -9   2   2      62674.92      59094.38       777.01 o                         
  -8   2   2      16893.48      18449.41       518.01 o                         
  -7   2   2      15811.62      15153.39      1159.91 o                         
  -6   2   2      11520.03      13575.83       381.36 o                         
  -5   2   2      12767.85      12529.41       427.34 o                         
  -4   2   2       8221.95       9962.68       854.67 o                         
  -3   2   2      24305.65      25344.57       381.36 o                         
  -2   2   2       3573.23       3969.05       172.67 o                         
  -1   2   2       1299.21       1587.25       172.67 o                         
   0   2   2       1091.68       1766.76       244.19 o                         
   1   2   2      14377.49      15691.45       259.00 o                         
   2   2   2       5331.83       6020.79       203.18 o                         
   3   2   2      17797.29      18255.16       259.00 o                         
   4   2   2        811.44       1233.17       172.67 o                         
   5   2   2      16532.29      16727.13       293.03 o                         
   6   2   2       1114.63       1641.98       203.18 o                         
   7   2   2       8295.39       9129.33       549.43 o                         
   8   2   2      52954.98      47832.94      1037.81 o                         
   9   2   2      97301.39      95828.90      1892.49 o                         
  10   2   2       7809.15       8548.45       431.67 o                         
  11   2   2      87281.72      87866.50       990.04 o                         
  12   2   2      27707.58      25011.55       556.21 o                         
  13   2   2       5418.01       5963.10       468.98 o                         
  14   2   2      11489.63      13561.49       556.21 o                         
  15   2   2       9649.92      10924.77       732.58 o                         
  16   2   2      13524.79      15445.24      1159.91 o                         
  17   2   2      24424.93      26008.12       816.78 o                         
  18   2   2      12297.48      13391.24      1098.86 o                         
  19   2   2        972.91       3557.75       793.62 o                         
  20   2   2      16550.62      17095.20      1343.05 o                         
  21   2   2       1429.19       2449.10       730.04 o                         
  22   2   2        511.69       1580.82       816.78 o                         
  23   2   2       7067.02       8011.58       937.97 o                         
  24   2   2       4944.13       5616.41      1122.35 o                         
  25   2   2      15245.29      17444.18      1509.01 o                         
  26   2   2       7705.75      10442.29      2258.77 o                         
  27   2   2      19746.15      28107.60      9401.38 o                         
  28   2   2       6101.54       3670.51      3968.11 o                         
  29   2   2        557.16        739.00      3068.06 o                         
  30   2   2       1998.86       4182.56      3159.59 o                         
  31   2   2       3734.44       4702.34      3107.80 o                         
 -31   3   2         23.78       2564.01      2935.38 o                         
 -30   3   2       2502.27       5896.51      2931.58 o                         
 -29   3   2        268.96       3521.79      3197.80 o                         
 -28   3   2       9129.02       4052.32      4247.94 o                         
 -27   3   2      28971.08      24158.45      5666.77 o                         
 -26   3   2       6710.39      12087.49      6348.98 o                         
 -25   3   2       1605.62       5873.23      2485.90 o                         
 -24   3   2        712.69       3080.30      1509.01 o                         
 -23   3   2      57063.27      55256.38      1929.62 o                         
 -22   3   2        891.04        427.34      1036.02 o                         
 -21   3   2       6911.26       8530.49      2197.72 o                         
 -20   3   2         95.09       2075.63       863.35 o                         
 -19   3   2       2928.92       3475.97      1098.86 o                         
 -18   3   2       2352.63       2186.01       643.21 o                         
 -17   3   2       7452.76       7081.47       793.62 o                         
 -16   3   2      12587.78      13056.85       586.06 o                         
 -15   3   2     103048.66     100628.17      2136.68 o                         
 -14   3   2       2672.45       2353.63       427.34 o                         
 -13   3   2     200674.66     191077.38      1842.68 o                         
 -12   3   2       3546.97       4029.16       406.36 o                         
 -11   3   2     179416.52     174858.53      1633.56 o                         
 -10   3   2      11043.95      10867.90       431.67 o                         
  -9   3   2      19548.16      18506.96       793.62 o                         
  -8   3   2       2574.45       2949.41       406.36 o                         
  -7   3   2     112735.04     118713.21      1163.12 o                         
  -6   3   2         63.51        488.38       293.03 o                         
  -5   3   2       6513.69       8065.72       345.34 o                         
  -4   3   2      19388.49      20878.38       431.67 o                         
  -3   3   2     241288.47     243854.33      2027.49 o                         
  -2   3   2      11325.08      13488.35       381.36 o                         
  -1   3   2       6494.74       7699.79       345.34 o                         
   0   3   2         26.85        837.23       293.03 o                         
   1   3   2       2798.62       3410.16       427.34 o                         
   2   3   2       1046.15       1343.05       293.03 o                         
   3   3   2     264851.16     266529.06      2153.19 o                         
   4   3   2      36500.59      35357.85       468.98 o                         
   5   3   2       6510.32       7537.58       293.03 o                         
   6   3   2        148.47        610.48       259.00 o                         
   7   3   2      26166.60      25157.07       431.67 o                         
   8   3   2       6739.14       7549.09       549.43 o                         
   9   3   2      46319.73      46064.13      2014.58 o                         
  10   3   2      84394.77      86881.72      1404.10 o                         
  11   3   2     111151.34     106439.08      1249.62 o                         
  12   3   2      39011.88      39375.99       777.01 o                         
  13   3   2      78651.30      74187.62      1404.10 o                         
  14   3   2        297.11        915.72       431.67 o                         
  15   3   2      19622.66      20286.29       610.48 o                         
  16   3   2      40755.51      40539.12       863.35 o                         
  17   3   2      76109.20      70016.18      1122.35 o                         
  18   3   2       4815.70       6539.92       643.21 o                         
  19   3   2       7523.88       9088.46       793.62 o                         
  20   3   2        547.71        523.27       586.06 o                         
  21   3   2      18983.91      20116.12       949.68 o                         
  22   3   2       3520.79       3262.46       816.78 o                         
  23   3   2      37522.52      40738.64      1286.41 o                         
  24   3   2       5775.45       6415.26      1122.35 o                         
  25   3   2      16328.91      14944.73      1467.69 o                         
  26   3   2      16167.50      16470.58      2257.49 o                         
  27   3   2      41534.64      43800.18      4151.26 o                         
  28   3   2      14640.00      15229.36      3068.06 o                         
  29   3   2       1631.97       7719.65      3622.98 o                         
  30   3   2        908.61       3342.95      3123.89 o                         
  31   3   2        175.64       3064.60      4011.87 o                         
 -31   4   2       7524.00       8932.73      4087.73 o                         
 -30   4   2        199.30       3852.33      3748.87 o                         
 -29   4   2        696.38       2075.63      3336.01 o                         
 -28   4   2     360171.25     351386.69      8175.46 o                         
 -27   4   2        613.45       2747.16      5093.75 o                         
 -26   4   2       8791.24       7055.58      4054.98 o                         
 -25   4   2        368.17       4835.60      3216.86 o                         
 -24   4   2      16384.88      19745.40      2066.64 o                         
 -23   4   2         18.13        831.78      1373.28 o                         
 -22   4   2      83004.17      84524.70      1941.09 o                         
 -21   4   2        131.48       1006.07      1056.07 o                         
 -20   4   2     187012.75     200842.22      2590.04 o                         
 -19   4   2        593.45       1617.77       915.72 o                         
 -18   4   2     213153.08     207918.88      2545.78 o                         
 -17   4   2        493.72       1953.53       690.68 o                         
 -16   4   2     283719.97     286540.09      2747.16 o                         
 -15   4   2         81.08       1282.01       496.77 o                         
 -14   4   2       4571.58       4491.81       556.21 o                         
 -13   4   2      11696.29      13537.90       793.62 o                         
 -12   4   2    7884401.50    7653526.00     57006.22 o                         
 -11   4   2      14427.61      16266.86      1037.81 o                         
 -10   4   2      61891.79      56137.53       762.73 o                         
  -9   4   2       8502.86      10085.98       381.36 o                         
  -8   4   2    2916879.00    2914844.75     23089.44 o                         
  -7   4   2      17006.28      18258.09       671.53 o                         
  -6   4   2      10208.84      17659.18      3540.78 o                         
  -5   4   2        256.59        427.34       259.00 o                         
  -4   4   2      91999.30     108233.49      1122.35 o                         
  -3   4   2       4739.33       4974.50       293.03 o                         
  -2   4   2      31765.06      33690.32       586.06 o                         
  -1   4   2      11868.48      13879.38       915.72 o                         
   0   4   2      53811.20      69037.46      1648.29 o                         
   1   4   2       2306.91       2829.44       431.67 o                         
   2   4   2       2822.43       8453.72      3479.73 o                         
   3   4   2      16934.50      18112.27       793.62 o                         
   4   4   2      83664.05     101760.84       949.68 o                         
   5   4   2       2299.08       2969.12       293.03 o                         
   6   4   2     110192.52     112438.31      2625.06 o                         
   7   4   2      12463.57      13250.52      1282.01 o                         
   8   4   2    3079727.50    3051154.75     25464.77 o                         
   9   4   2       9497.16      10866.53       496.77 o                         
  10   4   2      11215.36      12934.83       556.21 o                         
  11   4   2       1886.64       2737.88       590.38 o                         
  12   4   2    8021797.00    7685626.00     59674.96 o                         
  13   4   2      12337.94      15191.83       556.21 o                         
  14   4   2      49343.39      47679.12       863.35 o                         
  15   4   2        481.09        954.57       468.98 o                         
  16   4   2     292763.91     288531.91      2718.52 o                         
  17   4   2       3283.92       3837.63       556.21 o                         
  18   4   2      50166.05      49612.91      2258.77 o                         
  19   4   2       1365.32       2564.01       643.21 o                         
  20   4   2     372082.75     393935.84      3495.76 o                         
  21   4   2         21.19       2014.58       949.68 o                         
  22   4   2      19553.06      21123.47      1076.60 o                         
  23   4   2          3.71       1526.20      1036.02 o                         
  24   4   2      17603.61      18261.12      1373.28 o                         
  25   4   2       2659.88       4534.99      1465.15 o                         
  26   4   2       8079.92       8014.72      2303.85 o                         
  27   4   2        943.40       8383.91      2823.15 o                         
  28   4   2     352267.06     387594.50      8097.17 o                         
  29   4   2        115.53      10690.17      4334.40 o                         
  30   4   2        325.61      14622.53      4273.35 o                         
  31   4   2       3507.95       5932.87      5969.98 o                         
 -30   5   2      38562.27      42028.70      2956.05 o                         
 -29   5   2      14608.61      11623.81      4456.50 o                         
 -28   5   2       3342.13       2704.10      3063.90 o                         
 -27   5   2       2543.54        331.40      4482.84 o                         
 -26   5   2       6136.05      16290.03      4186.57 o                         
 -25   5   2      30043.66      33484.07      3370.24 o                         
 -24   5   2       5469.09       7229.09      2066.64 o                         
 -23   5   2      59222.43      58492.32      2244.70 o                         
 -22   5   2      24819.49      24280.02      2075.63 o                         
 -21   5   2      66067.27      68236.62      1842.68 o                         
 -20   5   2      13586.07      12983.24      1343.05 o                         
 -19   5   2     101002.12     101235.02      2319.82 o                         
 -18   5   2       2004.63       3790.83      1098.86 o                         
 -17   5   2     153206.95     151344.84      1963.28 o                         
 -16   5   2      91719.06      86041.53      1406.95 o                         
 -15   5   2       4353.40       4274.35       643.21 o                         
 -14   5   2       2989.66       3491.94       671.53 o                         
 -13   5   2      76247.73      72031.77      1122.35 o                         
 -12   5   2      33242.37      34367.05       816.78 o                         
 -11   5   2       3799.16       3174.13       406.36 o                         
 -10   5   2      31448.70      33096.60       762.73 o                         
  -9   5   2      37482.34      33152.84      1465.15 o                         
  -8   5   2     142881.80     142072.83      2502.97 o                         
  -7   5   2     168370.25     158557.06      3723.93 o                         
  -6   5   2      75420.61      81706.02      3357.64 o                         
  -5   5   2     365561.62     371242.81      3476.62 o                         
  -4   5   2     118596.31     120317.45      1249.62 o                         
  -3   5   2      43755.68      43061.02       730.04 o                         
  -2   5   2       9925.84      10117.67       671.53 o                         
  -1   5   2     329176.69     338461.25      3353.79 o                         
   0   5   2      85559.04      84491.59      1260.84 o                         
   1   5   2     663818.00     676769.00      6830.69 o                         
   2   5   2     101083.58     107094.23      2930.30 o                         
   3   5   2     139949.17     152766.66     16116.65 o                         
   4   5   2      27541.66      28409.79      1709.34 o                         
   5   5   2     318027.66     318710.50      2676.38 o                         
   6   5   2      21600.72      20953.85       549.43 o                         
   7   5   2     437949.00     440154.12      4357.03 o                         
   8   5   2      13238.20      11799.08      1953.53 o                         
   9   5   2     202487.92     198509.75      2023.91 o                         
  10   5   2      11003.40      12297.63       517.69 o                         
  11   5   2      41472.32      38780.48      1404.10 o                         
  12   5   2       4719.50       6021.18       556.21 o                         
  13   5   2      23155.15      21936.77       777.01 o                         
  14   5   2       1598.41       3361.23      1098.86 o                         
  15   5   2       1640.57       1562.83       609.54 o                         
  16   5   2     171252.92     164323.19      3052.40 o                         
  17   5   2      14782.13      15259.02      1343.05 o                         
  18   5   2        973.63       1663.56       674.64 o                         
  19   5   2     136058.08     134348.48      1806.87 o                         
  20   5   2      42148.00      41534.71      1249.62 o                         
  21   5   2      10797.23       8716.47      1404.10 o                         
  22   5   2       3764.77       3262.40      1076.60 o                         
  23   5   2      83661.60      83234.48      1941.09 o                         
  24   5   2      56734.81      55850.57      1854.69 o                         
  25   5   2      30179.77      31096.75      2463.77 o                         
  26   5   2      23289.11      24548.42      3104.46 o                         
  27   5   2        387.82       2160.16      4811.00 o                         
  28   5   2        349.88       6020.71      4488.43 o                         
  29   5   2       8592.44       7569.94      3784.97 o                         
  30   5   2       3503.75       4247.06      2687.31 o                         
 -30   6   2       1521.94       4380.19      2698.54 o                         
 -29   6   2      15756.51      19942.38     14712.55 o                         
 -28   6   2      15825.21      19291.14      3662.87 o                         
 -27   6   2       1485.50       7325.75      5738.50 o                         
 -26   6   2       2261.42       3800.34      5230.82 o                         
 -25   6   2        224.54       3284.24      3823.74 o                         
 -24   6   2       5706.30       2958.88      2016.50 o                         
 -23   6   2      38789.26      39240.67      2016.50 o                         
 -22   6   2      17182.85      14621.55      1525.45 o                         
 -21   6   2      18044.01      19327.21      1953.53 o                         
 -20   6   2       5499.59       5386.04      1831.44 o                         
 -19   6   2     108410.94     106380.16      5005.93 o                         
 -18   6   2       2483.81       2508.51       937.97 o                         
 -17   6   2       5368.19       4705.07       879.09 o                         
 -16   6   2       6842.77       6081.05      1282.01 o                         
 -15   6   2       2302.16       1307.14       730.04 o                         
 -14   6   2        870.36       1282.01       690.68 o                         
 -13   6   2         21.38       1290.73       586.06 o                         
 -12   6   2       1119.26       2188.33       556.21 o                         
 -11   6   2       5183.26       5926.09       732.58 o                         
 -10   6   2      44185.43      44768.00       879.09 o                         
  -9   6   2      99270.80      96284.12      1709.34 o                         
  -8   6   2        495.69       1434.63      1404.10 o                         
  -7   6   2      77774.90      80023.70      1238.77 o                         
  -6   6   2      17563.89      18805.93       655.23 o                         
  -5   6   2       3067.41       3401.03      2075.63 o                         
  -4   6   2      73377.14      71780.96       949.68 o                         
  -3   6   2      70246.77      70284.40       903.44 o                         
  -2   6   2      86898.33      86977.54      1112.42 o                         
  -1   6   2      91345.38      86550.48      6043.74 o                         
   0   6   2      41427.90      42684.30      1037.81 o                         
   1   6   2     285666.09     294792.41     12813.95 o                         
   2   6   2      21614.23      20009.48      1465.15 o                         
   3   6   2     232058.09     237810.72      5433.26 o                         
   4   6   2      60611.82      61280.13       863.35 o                         
   5   6   2      32311.97      33804.77       643.21 o                         
   6   6   2       2411.17       2360.52      1282.01 o                         
   7   6   2      50462.85      48540.49       762.73 o                         
   8   6   2       3362.70       4211.40       533.65 o                         
   9   6   2      83159.05      82689.88      1144.09 o                         
  10   6   2      46710.73      44152.05       850.47 o                         
  11   6   2      31699.29      30966.20       789.95 o                         
  12   6   2       2689.50       3412.02       604.34 o                         
  13   6   2         96.87        723.18       556.21 o                         
  14   6   2       2500.52       2950.58       586.06 o                         
  15   6   2        379.47       1709.34       854.67 o                         
  16   6   2      20796.02      22338.73       879.09 o                         
  17   6   2      17947.60      16224.12       976.77 o                         
  18   6   2       4181.21       3634.07       850.47 o                         
  19   6   2      56555.12      55098.40      2930.30 o                         
  20   6   2      30364.89      31031.82      1460.09 o                         
  21   6   2      14599.23      13655.81      1343.05 o                         
  22   6   2      32475.85      33984.86      2625.06 o                         
  23   6   2      25297.61      24710.22      1525.45 o                         
  24   6   2       2160.83       2427.96      1509.01 o                         
  25   6   2         29.41       2221.67      2169.97 o                         
  26   6   2        408.11       7026.77      3353.79 o                         
  27   6   2      11376.31      15075.62      4083.89 o                         
  28   6   2       6009.31       9817.73      3949.37 o                         
  29   6   2       3887.16       6293.48      3253.43 o                         
  30   6   2       1125.04       2744.50      3132.05 o                         
 -29   7   2         72.91       1709.34      2896.75 o                         
 -28   7   2      11463.50      12744.33      8424.61 o                         
 -27   7   2      20742.16      26899.46     19840.57 o                         
 -26   7   2       4243.63       2025.29      4884.84 o                         
 -25   7   2      37628.02      32497.36      6179.70 o                         
 -24   7   2       2613.49          0.00      2545.78 o                         
 -23   7   2       3061.39       1627.94      1525.45 o                         
 -22   7   2      15164.60      12800.33      1613.27 o                         
 -21   7   2      16953.20      18944.71      1587.25 o                         
 -20   7   2        855.46       2985.44      1319.49 o                         
 -19   7   2       3681.19       2777.68      1309.97 o                         
 -18   7   2       3786.36       3662.87      1122.35 o                         
 -17   7   2       1201.18       1553.95       937.97 o                         
 -16   7   2       4463.01       5247.25       863.35 o                         
 -15   7   2       5092.61       5674.37       700.17 o                         
 -14   7   2       1153.28       1747.50       674.64 o                         
 -13   7   2       7948.36       8255.08      1037.81 o                         
 -12   7   2       1046.78        627.92       586.06 o                         
 -11   7   2       5705.68       5075.80       643.21 o                         
 -10   7   2      13372.07      13361.30       730.04 o                         
  -9   7   2       4673.22       5112.86      1282.01 o                         
  -8   7   2      24644.65      22158.03      3418.68 o                         
  -7   7   2        976.32       2045.10      1098.86 o                         
  -6   7   2      16376.73      15223.18      1465.15 o                         
  -5   7   2       4640.16       4945.63       431.67 o                         
  -4   7   2        148.02        488.38       431.67 o                         
  -3   7   2      32716.08      30770.08       690.68 o                         
  -2   7   2      48868.62      46527.41       850.47 o                         
  -1   7   2      75449.83      73001.09      1076.60 o                         
   0   7   2      26302.21      22425.29       816.78 o                         
   1   7   2      32903.30      31084.76       967.76 o                         
   2   7   2      11194.94      10521.79      1220.96 o                         
   3   7   2      22297.43      22310.75       793.62 o                         
   4   7   2         54.85        463.96       406.36 o                         
   5   7   2       8070.64       7119.57       609.54 o                         
   6   7   2     121447.02     116518.95      1465.15 o                         
   7   7   2       1145.76       1663.56       628.18 o                         
   8   7   2       9565.14       8407.67       556.21 o                         
   9   7   2       7185.42       7328.46      2625.06 o                         
  10   7   2       9763.48      11192.96       700.17 o                         
  11   7   2       2852.62       2930.30       976.77 o                         
  12   7   2       1302.87       1302.36      1037.81 o                         
  13   7   2       9635.61      10180.32       674.64 o                         
  14   7   2       8017.51       8384.38       674.64 o                         
  15   7   2       4986.90       5391.00       700.17 o                         
  16   7   2       3586.89       3407.24       863.35 o                         
  17   7   2       4536.76       6619.92      1159.91 o                         
  18   7   2       6560.36       6959.46      1025.27 o                         
  19   7   2      19350.04      17869.68      1336.10 o                         
  20   7   2       5702.90       5075.10      1465.15 o                         
  21   7   2       1849.65       1560.54      1373.28 o                         
  22   7   2       1379.69       2075.63      1525.45 o                         
  23   7   2        616.08       1217.66      1581.50 o                         
  24   7   2       1159.08       4029.16      2031.80 o                         
  25   7   2       3641.16       4260.60      2488.70 o                         
  26   7   2       1374.37       3532.99      2965.14 o                         
  27   7   2       4527.38       9405.31      5677.46 o                         
  28   7   2       7218.17       5644.32      2733.00 o                         
  29   7   2        773.79       7292.82      4334.40 o                         
 -28   8   2        992.82       5469.89      2844.52 o                         
 -27   8   2       8234.22       8895.55      4578.59 o                         
 -26   8   2       2959.82      11158.82      4257.24 o                         
 -25   8   2       6337.10       6650.63      4761.74 o                         
 -24   8   2     124428.95     120792.55      4339.95 o                         
 -23   8   2        527.59       3633.72      3723.92 o                         
 -22   8   2      28737.99      26835.65      1875.93 o                         
 -21   8   2      13412.35      12940.00      1648.29 o                         
 -20   8   2        234.71       3433.94      2136.68 o                         
 -19   8   2       7819.80       6480.36      2930.30 o                         
 -18   8   2      66929.19      70734.66      1941.09 o                         
 -17   8   2      63289.88      64644.50      1813.03 o                         
 -16   8   2     328549.78     319883.81      6471.08 o                         
 -15   8   2      35218.27      35384.80      1295.02 o                         
 -14   8   2      23279.67      23995.71      1122.35 o                         
 -13   8   2       5768.09       5542.60       762.73 o                         
 -12   8   2       4764.99       8197.21       762.73 o                         
 -11   8   2      18052.54      18321.47       850.47 o                         
 -10   8   2      13338.92      12565.15       793.62 o                         
  -9   8   2       6631.12       6775.46       915.72 o                         
  -8   8   2     581753.06     566172.56     11354.92 o                         
  -7   8   2       3798.81       7937.21      1404.10 o                         
  -6   8   2       1196.96       3159.18       556.21 o                         
  -5   8   2      15441.42      14194.01       738.25 o                         
  -4   8   2      43507.12      44645.54      1526.20 o                         
  -3   8   2      32473.33      33332.61       777.01 o                         
  -2   8   2      30031.06      33532.39       903.48 o                         
  -1   8   2       6442.54       5133.22      1482.57 o                         
   0   8   2        224.46       2392.31      1892.49 o                         
   1   8   2        638.37       2332.03      1098.86 o                         
   2   8   2       3400.48       5118.22       674.64 o                         
   3   8   2      81700.60      75836.28      1249.62 o                         
   4   8   2      89038.52      89708.10      2380.87 o                         
   5   8   2     149825.53     143633.55      1726.70 o                         
   6   8   2        626.81       3324.61      1892.49 o                         
   7   8   2      35165.45      37548.36      1025.27 o                         
   8   8   2     592061.31     586365.94      5666.77 o                         
   9   8   2       1035.92       5005.93      2380.87 o                         
  10   8   2     101054.24      96604.94      1400.35 o                         
  11   8   2       7126.35       6399.22       730.04 o                         
  12   8   2      18560.04      18621.41       863.35 o                         
  13   8   2       3022.58       4350.23       674.64 o                         
  14   8   2       4219.78       4935.37       903.48 o                         
  15   8   2      65479.56      62022.84      1764.28 o                         
  16   8   2     378910.78     375469.31      4144.07 o                         
  17   8   2       9077.63       7673.19      1196.98 o                         
  18   8   2      15345.96      15910.33      1404.10 o                         
  19   8   2        991.70       1849.94      1330.82 o                         
  20   8   2       2396.31       2418.82      1553.90 o                         
  21   8   2       1192.12       3925.38      1669.17 o                         
  22   8   2       4395.36       3668.98      1700.95 o                         
  23   8   2       5158.07       4802.44      2050.54 o                         
  24   8   2     161371.84     161560.25      4094.77 o                         
  25   8   2       4979.79       8623.51      2659.71 o                         
  26   8   2       4844.90       8824.00      5677.46 o                         
  27   8   2      15181.57      20634.19      4029.16 o                         
  28   8   2       9035.85      20248.08     18375.42 o                         
 -27   9   2       4910.07       3662.87      2930.30 o                         
 -26   9   2       1158.93       4757.57      4473.15 o                         
 -25   9   2        429.66       2853.25      4370.68 o                         
 -24   9   2       3497.70       4568.75      2573.49 o                         
 -23   9   2       9363.20       5880.83      1818.85 o                         
 -22   9   2      20484.15      21549.17      2528.89 o                         
 -21   9   2       6033.35       4447.45      1886.08 o                         
 -20   9   2        773.89       3226.82      1663.74 o                         
 -19   9   2       1107.86       1587.25      1465.15 o                         
 -18   9   2      11163.82      11551.82      2136.68 o                         
 -17   9   2        874.16       1508.76      1199.46 o                         
 -16   9   2        848.65       2808.20      1376.12 o                         
 -15   9   2       8787.48       9001.65      1422.26 o                         
 -14   9   2       4404.63       2787.85      1709.34 o                         
 -13   9   2      30700.97      31043.09      1770.39 o                         
 -12   9   2      44082.53      43722.29      1282.01 o                         
 -11   9   2      27741.40      28758.80      1056.07 o                         
 -10   9   2      95213.67      97688.00      1546.84 o                         
  -9   9   2       3076.23       3799.99      1892.49 o                         
  -8   9   2       2094.77       3425.51       685.93 o                         
  -7   9   2        223.04        598.27       673.34 o                         
  -6   9   2       4314.24       4243.71       793.62 o                         
  -5   9   2      55351.56      49110.08      5616.41 o                         
  -4   9   2        929.66       1875.17      1282.01 o                         
  -3   9   2      30842.38      30231.43      1770.39 o                         
  -2   9   2      11320.96      10856.42       850.47 o                         
  -1   9   2       2136.56       2281.26       816.78 o                         
   0   9   2      12474.64      12106.54      1112.42 o                         
   1   9   2       9636.06      11146.70      1112.42 o                         
   2   9   2      46030.62      42683.98      1709.34 o                         
   3   9   2      21625.86      19308.49      2075.63 o                         
   4   9   2       9043.01       9684.54      2258.77 o                         
   5   9   2       8407.75       8585.90       789.95 o                         
   6   9   2       9890.37      10988.62       903.48 o                         
   7   9   2       1101.31       2340.17      1282.01 o                         
   8   9   2       5197.25       4517.55       812.72 o                         
   9   9   2        761.21       2364.80      1220.96 o                         
  10   9   2      16596.39      17091.71       903.48 o                         
  11   9   2      81198.77      75083.43      1286.41 o                         
  12   9   2      87030.20      78660.16      1831.44 o                         
  13   9   2      36859.46      35286.45      1286.41 o                         
  14   9   2      21141.38      20211.47      1208.69 o                         
  15   9   2       2389.78       2169.55      1112.42 o                         
  16   9   2        457.13       2888.20      1231.88 o                         
  17   9   2       8866.20       7149.57      3052.40 o                         
  18   9   2      63302.14      60640.11      1897.16 o                         
  19   9   2        100.52       1723.71      1437.46 o                         
  20   9   2       1736.81       1465.15      1756.47 o                         
  21   9   2       1704.66       2821.19      1919.60 o                         
  22   9   2      38458.70      33309.60      3540.78 o                         
  23   9   2        869.57       3643.00      1842.68 o                         
  24   9   2       5365.76       7153.82      2103.33 o                         
  25   9   2        959.95       7947.33      3282.88 o                         
  26   9   2      12903.27      19836.05      4128.35 o                         
  27   9   2       3661.32      12892.07      8668.80 o                         
 -26  10   2        303.62      17078.72      4602.42 o                         
 -25  10   2       3355.50       3629.58      3751.86 o                         
 -24  10   2        386.21       3114.86      3605.19 o                         
 -23  10   2        972.68       3711.29      2747.16 o                         
 -22  10   2      13345.57      13185.46      3784.97 o                         
 -21  10   2       1271.90       2225.47      1806.95 o                         
 -20  10   2       2844.45       2867.83      1783.53 o                         
 -19  10   2        884.45       2382.23      2319.82 o                         
 -18  10   2      10864.54       9626.21      2136.68 o                         
 -17  10   2       9512.98      10625.63      1546.84 o                         
 -16  10   2      22250.78      24266.90      1693.76 o                         
 -15  10   2       3649.59       4597.87      1534.03 o                         
 -14  10   2      12422.98      11764.44      2258.77 o                         
 -13  10   2      41949.41      41228.65      1460.09 o                         
 -12  10   2       5914.39       6613.59       967.76 o                         
 -11  10   2      90442.32      91288.78      1581.50 o                         
 -10  10   2       1450.77       2154.99       850.47 o                         
  -9  10   2       7401.83       7840.68      1098.86 o                         
  -8  10   2      24659.56      25017.58      4883.83 o                         
  -7  10   2      30823.23      33390.95      3113.44 o                         
  -6  10   2      12799.08      14226.87       912.78 o                         
  -5  10   2       8858.01      11181.97      1159.91 o                         
  -4  10   2       1323.80       2182.46       674.64 o                         
  -3  10   2       8240.19       9246.07       831.87 o                         
  -2  10   2      17921.44      18317.43      2136.68 o                         
  -1  10   2       1346.06       3770.32      1709.34 o                         
   0  10   2      15867.86      16253.19      1199.46 o                         
   1  10   2       5150.66       6188.68      2380.87 o                         
   2  10   2      15340.48      14055.79      1587.25 o                         
   3  10   2      24783.84      26432.37      1465.15 o                         
   4  10   2        126.08       2131.13       903.48 o                         
   5  10   2      11668.22      11763.79      1648.29 o                         
   6  10   2       1637.15       2153.33      1098.86 o                         
   7  10   2       2755.62       2441.92       903.48 o                         
   8  10   2       3186.07       4750.83       942.27 o                         
   9  10   2      17892.76      19223.11      2686.11 o                         
  10  10   2       6958.09       9473.64      1083.05 o                         
  11  10   2      57158.76      57850.84      1422.56 o                         
  12  10   2       6451.78       7533.21       949.68 o                         
  13  10   2      10197.63      11174.56      1199.46 o                         
  14  10   2       2491.87       1709.34      1208.69 o                         
  15  10   2        325.08       1687.80      1460.09 o                         
  16  10   2      12472.39       9668.35      2014.58 o                         
  17  10   2       5688.70       7575.43      1700.95 o                         
  18  10   2      10266.67       7382.18      1720.23 o                         
  19  10   2        723.43       1233.42      1900.57 o                         
  20  10   2      19253.55      17555.95      2293.32 o                         
  21  10   2       2827.71       5862.25      2559.92 o                         
  22  10   2       2077.76       2580.66      2323.46 o                         
  23  10   2       2113.15       5115.04      2016.50 o                         
  24  10   2        936.70       4441.85      2137.73 o                         
  25  10   2        308.37       4055.87      2569.75 o                         
  26  10   2        120.35       5897.95      7569.94 o                         
 -25  11   2      22517.12       9667.65      3884.31 o                         
 -24  11   2       5772.72       5598.45      2841.34 o                         
 -23  11   2       2117.92       5631.95      2280.30 o                         
 -22  11   2       1923.96       2171.39      2051.93 o                         
 -21  11   2        751.99       4243.30      4334.40 o                         
 -20  11   2        371.02       2323.58      2144.12 o                         
 -19  11   2      20020.40      17823.41      2544.21 o                         
 -18  11   2        232.62       2873.32      1774.22 o                         
 -17  11   2      81799.17      80198.99      3052.39 o                         
 -16  11   2        734.36       2058.98      1806.95 o                         
 -15  11   2       4730.14       5747.02      1680.61 o                         
 -14  11   2       4365.12       4108.67      1614.38 o                         
 -13  11   2     181377.73     185087.81      2970.11 o                         
 -12  11   2       2994.14       2847.27      1343.05 o                         
 -11  11   2     245429.05     243441.75      3163.01 o                         
 -10  11   2       5593.87       4787.90      1015.90 o                         
  -9  11   2       2193.60       3887.37      1102.35 o                         
  -8  11   2       7112.30       8242.96      1709.34 o                         
  -7  11   2      49236.64      48050.93      1490.30 o                         
  -6  11   2      16401.08      13960.45      1106.73 o                         
  -5  11   2       7304.34       5705.94      1159.91 o                         
  -4  11   2       1356.46       2905.88      2441.92 o                         
  -3  11   2     116505.48     103165.76      2075.63 o                         
  -2  11   2        262.81       1573.89      1084.44 o                         
  -1  11   2      17949.99      17882.09      1431.47 o                         
   0  11   2       3188.35       5595.18      2197.72 o                         
   1  11   2       4068.15       5795.90       873.65 o                         
   2  11   2        587.04        732.57       848.07 o                         
   3  11   2      41606.41      37296.56      2441.92 o                         
   4  11   2      15074.56      21166.12      2014.58 o                         
   5  11   2      23101.16      20271.87      1422.56 o                         
   6  11   2       2073.83       6485.36      4517.55 o                         
   7  11   2     162755.59     155608.77      2507.15 o                         
   8  11   2       5367.45       5895.22      2258.77 o                         
   9  11   2        708.74       2470.83      1526.20 o                         
  10  11   2       9026.46       9963.62      1208.69 o                         
  11  11   2     222779.16     215090.11      3150.33 o                         
  12  11   2       1798.89       1530.56      1199.46 o                         
  13  11   2     147882.52     141438.56      2537.01 o                         
  14  11   2       5243.75       5643.54      1525.45 o                         
  15  11   2       5969.52       7413.39      3235.54 o                         
  16  11   2       6494.13       6382.31      2564.01 o                         
  17  11   2      36671.56      36777.15      2103.33 o                         
  18  11   2       2241.54       3139.61      1806.87 o                         
  19  11   2       1812.79       3578.16      2010.22 o                         
  20  11   2       2919.39       1831.44      2438.16 o                         
  21  11   2       6737.51       4546.27      2140.00 o                         
  22  11   2       1368.54       1044.86      2239.73 o                         
  23  11   2        197.99       2686.11      2417.37 o                         
  24  11   2        669.22       7900.20      3968.11 o                         
  25  11   2       7841.82      13076.12      3540.78 o                         
 -24  12   2     110897.45     112828.45      7814.13 o                         
 -23  12   2       2475.52       2115.92      3614.52 o                         
 -22  12   2       1671.34       5298.96      2572.82 o                         
 -21  12   2      11426.30      10880.29      2483.84 o                         
 -20  12   2     165145.77     163571.17      4084.08 o                         
 -19  12   2        873.27       2504.81      2239.41 o                         
 -18  12   2       7186.36       8165.16      2303.85 o                         
 -17  12   2       5685.34       5268.90      4944.88 o                         
 -16  12   2      41220.36      42555.40      3418.68 o                         
 -15  12   2       5878.14       7315.31      4456.50 o                         
 -14  12   2      46959.51      45594.04      2502.97 o                         
 -13  12   2       2454.93       4696.62      1710.47 o                         
 -12  12   2     370466.97     379548.34      6043.76 o                         
 -11  12   2      11183.26      10386.38      1309.97 o                         
 -10  12   2      66957.60      63534.33      3290.48 o                         
  -9  12   2       4975.78       5687.39      1842.68 o                         
  -8  12   2      10333.53       8210.63      1366.50 o                         
  -7  12   2       3783.29       3671.29      1080.45 o                         
  -6  12   2     314929.94     299486.28      3337.27 o                         
  -5  12   2      14345.37      15635.37      1112.42 o                         
  -4  12   2     485728.81     486370.38      5391.26 o                         
  -3  12   2      66928.59      64955.63      4206.20 o                         
  -2  12   2      22593.64      20068.08      1106.73 o                         
  -1  12   2       2594.55       5486.98      1127.59 o                         
   0  12   2    1044139.88    1123318.88     12642.52 o                         
   1  12   2      21505.57      27998.07      1788.49 o                         
   2  12   2     106392.88     111491.58      2014.58 o                         
   3  12   2      31857.07      32513.37      1286.25 o                         
   4  12   2     355311.78     355827.16      5677.45 o                         
   5  12   2       1456.73       3419.16      2808.20 o                         
   6  12   2      90412.73      82555.58      1818.85 o                         
   7  12   2      26493.17      23502.01      1491.41 o                         
   8  12   2      81278.47      76577.98      2869.25 o                         
   9  12   2        734.10       1673.43      1286.25 o                         
  10  12   2      60136.11      59739.74      2153.19 o                         
  11  12   2       2555.12       4281.49      1286.41 o                         
  12  12   2     342696.44     343168.47      4573.30 o                         
  13  12   2      26798.41      25892.16      2258.77 o                         
  14  12   2       4866.87       5628.86      2380.87 o                         
  15  12   2       6345.01       8834.26      1770.39 o                         
  16  12   2       9575.11      10011.86      1994.65 o                         
  17  12   2       4374.76       5235.63      2459.17 o                         
  18  12   2      75613.71      69765.13      2572.82 o                         
  19  12   2       5306.49       8917.38      2638.98 o                         
  20  12   2     133324.16     133783.73      3632.05 o                         
  21  12   2       2392.61       6025.25      3907.07 o                         
  22  12   2      14705.30      15063.41      3601.83 o                         
  23  12   2       8580.16       8678.52      2200.22 o                         
  24  12   2     119560.30     116817.20      3980.56 o                         
 -22  13   2        661.48       2309.47      2545.78 o                         
 -21  13   2        383.50       1837.65      2308.81 o                         
 -20  13   2      14962.87      11417.05      2551.23 o                         
 -19  13   2       2121.32       2468.46      2432.78 o                         
 -18  13   2      25181.50      28668.56      4883.83 o                         
 -17  13   2      12407.16      12148.10      2808.20 o                         
 -16  13   2       9607.21      11904.34      2402.53 o                         
 -15  13   2      23144.78      18756.40      2769.95 o                         
 -14  13   2       2713.27       4558.24      4822.78 o                         
 -13  13   2       2360.89       6456.00      3968.11 o                         
 -12  13   2      20830.85      22042.58      1669.17 o                         
 -11  13   2      38284.44      34633.34      1595.44 o                         
 -10  13   2       5708.21       5933.04      2014.58 o                         
  -9  13   2      17974.32      16079.86      1422.56 o                         
  -8  13   2       8736.46      10815.18      1776.76 o                         
  -7  13   2      36645.83      35144.50     11538.05 o                         
  -6  13   2      76028.67      70862.49      2176.31 o                         
  -5  13   2      91212.77      96321.39      2564.01 o                         
  -4  13   2      99407.62      92570.53      3357.64 o                         
  -3  13   2      12487.05      15410.69      1286.25 o                         
  -2  13   2      37768.55      41627.75      1648.29 o                         
  -1  13   2       2671.81       3662.87      1189.72 o                         
   0  13   2       2927.73       7517.95      1400.35 o                         
   1  13   2      20753.23      15982.33      3144.19 o                         
   2  13   2       6140.67       6420.75      1301.15 o                         
   3  13   2      18588.25      21230.41      2869.25 o                         
   4  13   2     177217.05     177489.36      3140.89 o                         
   5  13   2      11627.55      15185.96      1953.53 o                         
   6  13   2     170931.06     165203.41      2459.41 o                         
   7  13   2      20928.09      20366.30      1376.12 o                         
   8  13   2      44461.56      44860.73      1929.62 o                         
   9  13   2       2234.66       4004.74      1625.44 o                         
  10  13   2        783.64       5416.61      2197.72 o                         
  11  13   2      14451.40      18192.87      1770.39 o                         
  12  13   2       2369.56       4524.15      1553.90 o                         
  13  13   2      21450.78      22857.91      1854.69 o                         
  14  13   2      18831.72      16651.85      2112.14 o                         
  15  13   2       5266.26       8140.33      2732.37 o                         
  16  13   2       7852.40       4602.82      2366.89 o                         
  17  13   2      19539.96      19072.09      2458.41 o                         
  18  13   2      12582.57      11864.56      2585.73 o                         
  19  13   2      11823.99       9736.66      2550.02 o                         
  20  13   2       1515.29       4232.65      3601.83 o                         
  21  13   2        897.49       2443.77      2606.12 o                         
  22  13   2        352.05       4251.15      3662.87 o                         
 -20  14   2       1116.90       3764.62      2896.75 o                         
 -19  14   2      27471.64      24106.66      3540.78 o                         
 -18  14   2        774.73       3327.63      2366.46 o                         
 -17  14   2        528.46       2623.32      2791.85 o                         
 -16  14   2       2264.89       4463.50      2458.41 o                         
 -15  14   2       1502.42       3908.97      2303.94 o                         
 -14  14   2        182.48       1616.48      2609.74 o                         
 -13  14   2       9576.07       3744.27      2730.15 o                         
 -12  14   2      11913.13       8456.61      2200.27 o                         
 -11  14   2       5415.35       7784.38      2686.11 o                         
 -10  14   2      33391.84      31683.81      1941.09 o                         
  -9  14   2       3789.75       3321.01      2564.01 o                         
  -8  14   2          8.26       3926.60      1767.59 o                         
  -7  14   2       5042.73       5416.61      1696.14 o                         
  -6  14   2      53770.79      45117.45      4212.30 o                         
  -5  14   2       1519.37       4980.49      3723.92 o                         
  -4  14   2       3273.97       3854.74      2075.63 o                         
  -3  14   2      15301.12       9318.60      2493.54 o                         
  -2  14   2      39298.36      38886.12      2012.33 o                         
  -1  14   2       1846.39       2726.07      1770.39 o                         
   0  14   2      14068.19      10612.55      2625.06 o                         
   1  14   2       2992.83       3357.64      1526.20 o                         
   2  14   2       3524.83       3380.31      1366.50 o                         
   3  14   2      26109.26      29127.07      4029.16 o                         
   4  14   2       2460.03       5093.84      2380.87 o                         
   5  14   2      14331.32      13251.99      2687.31 o                         
   6  14   2       4818.06       2303.38      1697.26 o                         
   7  14   2       6560.44       5646.49      1972.88 o                         
   8  14   2         81.81       2075.63      1747.29 o                         
   9  14   2      14118.47      16073.73      2169.97 o                         
  10  14   2      30576.01      30579.11      2169.97 o                         
  11  14   2       4379.19       2072.79      1783.53 o                         
  12  14   2       1516.77       1274.38      1940.44 o                         
  13  14   2       1943.41       3308.11      2143.64 o                         
  14  14   2       1050.27        413.25      2313.97 o                         
  15  14   2        215.79       2054.58      2346.83 o                         
  16  14   2        677.67       2979.97      2441.92 o                         
  17  14   2       2580.46       4508.01      2449.16 o                         
  18  14   2       7838.51       7428.77      2758.67 o                         
  19  14   2       6102.35       3033.61      2463.06 o                         
  20  14   2      11705.87      20602.46     12636.92 o                         
 -18  15   2        761.08        871.87      3042.15 o                         
 -17  15   2        814.68       5497.66      3107.99 o                         
 -16  15   2       4139.56       6392.07      2753.21 o                         
 -15  15   2       5031.48       3276.89      2477.54 o                         
 -14  15   2        160.20       3414.61      2991.35 o                         
 -13  15   2        121.86       3077.20      2303.94 o                         
 -12  15   2        496.04       7189.70      2791.85 o                         
 -11  15   2       4595.43       5738.50      2331.04 o                         
 -10  15   2       3412.20       4517.55      2051.93 o                         
  -9  15   2      13958.60      13078.84      2363.63 o                         
  -8  15   2       1856.44       4431.70      3968.11 o                         
  -7  15   2        385.80       4243.41      1954.41 o                         
  -6  15   2       3107.36       1662.58      1867.28 o                         
  -5  15   2        515.05       1827.23      2485.90 o                         
  -4  15   2        554.08       5027.95      2632.15 o                         
  -3  15   2         46.47       1818.81      2393.96 o                         
  -2  15   2       1379.03       3017.51      1758.18 o                         
  -1  15   2      17816.52      16350.16      1737.24 o                         
   0  15   2       1840.31       1879.21      1935.52 o                         
   1  15   2       9001.65      13097.53      2379.44 o                         
   2  15   2      15472.36      15160.33      5494.31 o                         
   3  15   2        460.15       3414.74      2204.71 o                         
   4  15   2       6235.16       8698.17      3409.40 o                         
   5  15   2       3933.71       9652.35      3093.69 o                         
   6  15   2      24980.77      21612.22      3113.44 o                         
   7  15   2        672.43       1587.25      1899.37 o                         
   8  15   2        453.35       4046.60      2214.14 o                         
   9  15   2       1835.41       5163.94      2100.52 o                         
  10  15   2        364.42       2536.17      2325.99 o                         
  11  15   2       5598.75       5608.78      2066.64 o                         
  12  15   2         55.25       3244.26      1806.87 o                         
  13  15   2       1247.23       5053.90      2376.02 o                         
  14  15   2       1652.38       2752.33      2729.35 o                         
  15  15   2       4250.41       4398.29      2732.70 o                         
  16  15   2        626.46       2829.88      3123.49 o                         
  17  15   2       2239.10       3857.12      5494.31 o                         
  18  15   2         74.25       1988.75      2239.73 o                         
 -16  16   2      67698.12      62360.21      8906.89 o                         
 -15  16   2       5749.44      12184.21      3968.11 o                         
 -14  16   2       3998.43       7519.42      6104.79 o                         
 -13  16   2       1063.38       5005.93      2511.73 o                         
 -12  16   2       1595.09       6397.18      2816.46 o                         
 -11  16   2       3508.90       5494.31      2224.85 o                         
 -10  16   2       2372.04       4418.06      2686.11 o                         
  -9  16   2        224.12       3199.93      2050.54 o                         
  -8  16   2      80730.16      72486.77      3476.43 o                         
  -7  16   2      21471.26      26738.98      3052.40 o                         
  -6  16   2       2509.23       6104.79      2808.20 o                         
  -5  16   2      11631.39      17459.70      3784.97 o                         
  -4  16   2       5953.60      11843.29      4517.55 o                         
  -3  16   2       1160.14       5732.69      3576.99 o                         
  -2  16   2       9567.75      12660.83      6654.22 o                         
  -1  16   2       1528.06       3143.54      2080.99 o                         
   0  16   2       4106.78       6703.67      3601.83 o                         
   1  16   2        274.16       5994.19      3479.73 o                         
   2  16   2       1099.52       2214.00      2555.68 o                         
   3  16   2      11597.53      12697.96      4517.55 o                         
   4  16   2      35928.41      42198.00      5372.22 o                         
   5  16   2      23731.18      20477.93      5128.02 o                         
   6  16   2       2149.35       5796.55      2632.15 o                         
   7  16   2       6489.48       6655.33      2319.82 o                         
   8  16   2     119297.47     115515.59      4020.43 o                         
   9  16   2       2267.54       6933.16      3601.83 o                         
  10  16   2      23519.94      22234.80      2808.20 o                         
  11  16   2       8174.24       6400.39      2450.33 o                         
  12  16   2       8752.57       8265.69      2718.52 o                         
  13  16   2       1817.63       7845.48      4090.21 o                         
  14  16   2        386.11       2976.09      2826.80 o                         
  15  16   2      16200.64      17520.81      4334.40 o                         
  16  16   2      35790.19      32712.11      3143.24 o                         
 -12  17   2       5951.66       8550.01      2920.23 o                         
 -11  17   2       2371.73       4519.85      2286.65 o                         
 -10  17   2      23915.82      20677.56      2991.35 o                         
  -9  17   2      17072.09      18197.70      2286.65 o                         
  -8  17   2       2527.31       4400.21      2750.98 o                         
  -7  17   2       5459.32       9110.32      2694.88 o                         
  -6  17   2       4468.72       6676.63      4761.74 o                         
  -5  17   2      26307.22      29971.45      3968.11 o                         
  -4  17   2       1507.41       5804.72      5058.73 o                         
  -3  17   2      41445.00      40759.94      7997.27 o                         
  -2  17   2      17133.39      15626.37      7569.94 o                         
  -1  17   2      18990.71      16308.30      3197.45 o                         
   0  17   2      22282.52      20047.88      3495.76 o                         
   1  17   2       1992.11      10215.95      3601.83 o                         
   2  17   2      58465.14      56764.41      3327.48 o                         
   3  17   2       6973.99      16038.18      4273.35 o                         
   4  17   2      15209.01      16727.13      5128.02 o                         
   5  17   2       4561.05      12704.88      5630.65 o                         
   6  17   2       3192.32      11477.01      4395.45 o                         
   7  17   2        545.87       6226.89      2808.20 o                         
   8  17   2       6224.17       2745.62      2730.92 o                         
   9  17   2       2431.33       4763.71      2529.18 o                         
  10  17   2       7440.15       8971.39      2903.28 o                         
  11  17   2      11714.50       7014.60      3601.83 o                         
  12  17   2       4987.58      17048.49      4234.00 o                         
  -7  18   2       3504.91       5989.12      2450.33 o                         
  -6  18   2      11048.01      14084.26      4141.37 o                         
  -5  18   2       1599.80      12643.23      5616.41 o                         
  -4  18   2        616.88       8847.14     11965.39 o                         
  -3  18   2      13153.34      31133.98      7385.27 o                         
  -2  18   2       8760.57      28151.25      6898.41 o                         
  -1  18   2       7095.11      10782.04     13064.25 o                         
   0  18   2         41.33       8330.09      4212.31 o                         
   1  18   2       6461.33       8462.60      3907.07 o                         
   2  18   2        809.57       7757.95      7997.28 o                         
   3  18   2      20082.31      35894.30     14895.69 o                         
   4  18   2        234.41      16947.94      6082.47 o                         
   5  18   2      16539.27      24302.89      5192.16 o                         
   6  18   2       4754.05      11061.88      3882.19 o                         
   7  18   2      19480.72      15420.85      2955.16 o                         
 -31   0   3       2030.24       4395.45      4517.55 o                         
 -29   0   3       2434.44       4517.54      6593.17 o                         
 -27   0   3      18877.51      18680.66      5494.31 o                         
 -25   0   3       7729.49      12697.96      3540.78 o                         
 -23   0   3      14384.60      15994.55      1831.44 o                         
 -21   0   3       8131.40      11232.81      1587.25 o                         
 -19   0   3       2550.32        610.48      1343.05 o                         
 -17   0   3      27546.14      26372.70      1098.86 o                         
 -15   0   3       4496.07       5128.02       610.48 o                         
 -13   0   3       1759.88       2808.20       488.38 o                         
 -11   0   3      64193.23      53600.07       976.77 o                         
  -9   0   3       2593.23       2075.63       366.29 o                         
  -7   0   3      67839.72      70192.89      1098.86 o                         
  -5   0   3     114231.78     112438.03      1465.15 o                         
  -3   0   3       9119.60      11477.01       488.38 o                         
  -1   0   3       5191.18       6715.27       366.29 o                         
   1   0   3       3485.28       3418.68       366.29 o                         
   3   0   3      19319.39      17703.89       488.38 o                         
   5   0   3      28877.14      26616.89       610.48 o                         
   7   0   3      29480.39      30523.96       732.57 o                         
   9   0   3      20896.94      21488.86       732.57 o                         
  11   0   3     161823.66     161520.55      2319.82 o                         
  13   0   3       4303.47       4883.83       732.57 o                         
  15   0   3      27703.75      27837.85      1098.86 o                         
  17   0   3      80820.92      78129.11      1587.25 o                         
  19   0   3      22385.17      22831.92      1220.96 o                         
  21   0   3      33222.54      40047.43      1709.34 o                         
  23   0   3      35502.51      33454.25      1587.25 o                         
  25   0   3        708.85       3540.78      1709.34 o                         
  27   0   3      35410.38      37239.22      3784.97 o                         
  29   0   3        508.25          0.00     10256.05 o                         
  31   0   3       3296.95          0.00      6715.27 o                         
 -31   1   3      16968.00       8935.42      9950.81 o                         
 -30   1   3       2821.38       5234.15      4307.11 o                         
 -29   1   3        569.77       1605.74      4267.69 o                         
 -28   1   3       2822.41      13950.58      9035.09 o                         
 -27   1   3       2142.71       9173.99     11904.34 o                         
 -26   1   3       5258.54      16684.33      4075.59 o                         
 -25   1   3        514.51       4721.60      3129.10 o                         
 -24   1   3       1602.00       2772.47      1831.44 o                         
 -23   1   3      29664.16      31237.58      2258.77 o                         
 -22   1   3      15671.05      15098.85      1208.69 o                         
 -21   1   3      26239.49      27498.15      1295.02 o                         
 -20   1   3      12098.07      11500.28       937.97 o                         
 -19   1   3      58467.35      62041.02      1406.95 o                         
 -18   1   3      43032.75      41297.79      1015.90 o                         
 -17   1   3      29519.55      29597.80       831.87 o                         
 -16   1   3       1727.43       2506.83       533.65 o                         
 -15   1   3      23043.68      24581.55       700.17 o                         
 -14   1   3       6399.01       7932.30       610.48 o                         
 -13   1   3     115066.55     113235.08      1260.84 o                         
 -12   1   3      27044.61      27135.32       609.54 o                         
 -11   1   3      27696.67      28550.89       533.65 o                         
 -10   1   3      30511.04      30087.46       517.69 o                         
  -9   1   3       2209.16       2240.08       549.43 o                         
  -8   1   3      78932.85      80846.64      1052.39 o                         
  -7   1   3      46805.08      48176.76       854.67 o                         
  -6   1   3       9321.26       9289.98       671.53 o                         
  -5   1   3      66517.70      65076.09       854.67 o                         
  -4   1   3     115245.26     119754.16      1076.60 o                         
  -3   1   3      48314.95      45021.05       556.21 o                         
  -2   1   3      13937.60      15139.88       345.34 o                         
  -1   1   3       4892.39       6793.92       293.03 o                         
   0   1   3        691.95       1037.81       259.00 o                         
   1   1   3       1173.91       2060.83       345.34 o                         
   2   1   3      15486.97      16066.97       427.34 o                         
   3   1   3     178122.08     179954.66      1460.09 o                         
   4   1   3      11586.61      11481.53       488.38 o                         
   5   1   3     144572.28     141865.77      1122.35 o                         
   6   1   3      25118.40      24606.09       431.67 o                         
   7   1   3       4496.22       5584.68       293.03 o                         
   8   1   3      29958.41      29736.47       604.34 o                         
   9   1   3      10281.99      11919.68       518.01 o                         
  10   1   3      11786.19      12960.59       518.01 o                         
  11   1   3      23556.40      22977.39       732.57 o                         
  12   1   3      94569.11      93804.49      1098.86 o                         
  13   1   3      26886.96      27533.70       674.64 o                         
  14   1   3       6850.64       7081.56       556.21 o                         
  15   1   3      11036.83      13524.55       643.21 o                         
  16   1   3       3511.48       3991.59       604.34 o                         
  17   1   3      97350.70      97910.01      1295.02 o                         
  18   1   3       3954.42       5374.92       732.57 o                         
  19   1   3      68727.08      69599.76      1208.69 o                         
  20   1   3       4317.64       4701.48       777.01 o                         
  21   1   3     110030.79     110246.39      1633.56 o                         
  22   1   3       1413.29       4025.52       863.35 o                         
  23   1   3      46695.26      48688.96      1282.01 o                         
  24   1   3       1128.00       3978.80       990.04 o                         
  25   1   3        113.79       1709.34      1122.35 o                         
  26   1   3       2754.06       5616.41      1899.37 o                         
  27   1   3       3072.84       3650.02      3250.16 o                         
  28   1   3       5981.50       8713.20      4664.39 o                         
  29   1   3       6195.99      18843.65     16360.84 o                         
  30   1   3        521.80       8232.39      6898.41 o                         
  31   1   3       1594.08       6212.09      5555.36 o                         
 -31   2   3        835.10      10577.35      5167.73 o                         
 -30   2   3         24.69      12203.44     13064.25 o                         
 -29   2   3        364.44       1618.14      3452.90 o                         
 -28   2   3       8254.85       7982.85      5616.41 o                         
 -27   2   3       4370.34       8513.60      7386.80 o                         
 -26   2   3       3057.64       7803.40      6532.13 o                         
 -25   2   3        967.59       1934.51      3302.92 o                         
 -24   2   3       1454.40       3792.15      1929.37 o                         
 -23   2   3       6917.80       8107.06      2625.06 o                         
 -22   2   3       4058.42       6647.32      1231.88 o                         
 -21   2   3      85275.59      91827.83      4273.35 o                         
 -20   2   3     178536.59     175124.09      2572.82 o                         
 -19   2   3      92688.42      89622.76      1640.36 o                         
 -18   2   3      17658.84      17257.94       949.68 o                         
 -17   2   3       5482.71       4906.86       762.73 o                         
 -16   2   3      35040.60      33990.02      1159.91 o                         
 -15   2   3      34908.35      34265.96       990.04 o                         
 -14   2   3       4333.32       4795.12       643.21 o                         
 -13   2   3      83401.30      80164.20      1163.12 o                         
 -12   2   3      54318.71      59954.65      3046.29 o                         
 -11   2   3      22524.15      23793.71      1343.05 o                         
 -10   2   3      42617.02      45708.96       762.73 o                         
  -9   2   3       8911.34      11258.18       854.67 o                         
  -8   2   3      54457.30      56625.50      1282.01 o                         
  -7   2   3       1843.51       3017.51       915.72 o                         
  -6   2   3      44087.35      47069.91       690.68 o                         
  -5   2   3      76038.74      78251.39       863.35 o                         
  -4   2   3     152088.98     164805.36      3296.58 o                         
  -3   2   3      86892.52      85779.26      1282.01 o                         
  -2   2   3       3867.52       4883.83       293.03 o                         
  -1   2   3       3126.54       3854.74       259.00 o                         
   0   2   3        269.72        447.68       327.62 o                         
   1   2   3      32653.19      34799.02       604.34 o                         
   2   2   3       4904.31       7280.53       406.36 o                         
   3   2   3     146071.89     149450.69      1249.62 o                         
   4   2   3     158896.12     168697.58      5616.41 o                         
   5   2   3      70038.34      69011.99       730.04 o                         
   6   2   3      30158.83      29669.28       518.01 o                         
   7   2   3      20653.97      19855.14       976.77 o                         
   8   2   3      96357.48      95668.99      3357.64 o                         
   9   2   3       7229.66       7691.77       793.62 o                         
  10   2   3      14852.28      15297.14       732.58 o                         
  11   2   3      68250.51      65463.96      1465.15 o                         
  12   2   3      44572.50      47090.38      5799.55 o                         
  13   2   3      74931.28      74538.54       949.68 o                         
  14   2   3      13094.18      13257.66       586.06 o                         
  15   2   3       5574.85       7426.12       976.77 o                         
  16   2   3       6496.08       7710.93       556.21 o                         
  17   2   3       9246.79      10239.23       690.68 o                         
  18   2   3      40901.46      40599.16      1036.02 o                         
  19   2   3      32147.66      34006.42       949.68 o                         
  20   2   3      98103.90     104714.70      1509.01 o                         
  21   2   3     117489.68     121056.91      1640.36 o                         
  22   2   3        448.92       2380.87       863.35 o                         
  23   2   3      13704.79      12877.04       949.68 o                         
  24   2   3       1778.36       4465.03      1025.27 o                         
  25   2   3       1963.90       4590.80      1219.08 o                         
  26   2   3       5769.81       9155.02      3113.44 o                         
  27   2   3       1884.85       2822.81      4601.07 o                         
  28   2   3        900.14       5250.12      6104.79 o                         
  29   2   3        677.07       2075.63      4639.64 o                         
  30   2   3         38.77       2461.85      3870.27 o                         
  31   2   3       1449.92       6233.31      3116.95 o                         
 -31   3   3        673.13       4793.39      3489.37 o                         
 -30   3   3       1424.50       5727.95      4639.64 o                         
 -29   3   3      11050.06       9560.99      3479.73 o                         
 -28   3   3       2221.87      13154.22      7692.04 o                         
 -27   3   3       1949.13       1858.77      5782.50 o                         
 -26   3   3       3918.60       6782.68      4013.48 o                         
 -25   3   3      15538.30      16187.12      4822.78 o                         
 -24   3   3       5153.03       4185.81      2257.49 o                         
 -23   3   3      34645.05      39900.36      2625.06 o                         
 -22   3   3       9418.08       9892.79      1554.03 o                         
 -21   3   3      50048.54      52879.17      1770.39 o                         
 -20   3   3      71676.91      66353.66      1554.03 o                         
 -19   3   3     138518.48     138628.52      2930.30 o                         
 -18   3   3       1920.62       1863.57       816.78 o                         
 -17   3   3       1697.43       1450.79       730.04 o                         
 -16   3   3       1861.47       3699.50       690.68 o                         
 -15   3   3       3495.30       3236.69       690.68 o                         
 -14   3   3        153.47       1562.83       643.21 o                         
 -13   3   3      50583.61      44025.78       949.68 o                         
 -12   3   3      90454.42      87685.93      1709.34 o                         
 -11   3   3      18565.59      16637.35       732.57 o                         
 -10   3   3      33839.40      35062.42       586.06 o                         
  -9   3   3      30714.71      28126.12       586.06 o                         
  -8   3   3       1501.23       3828.58      2197.72 o                         
  -7   3   3       8159.21       6019.20       915.72 o                         
  -6   3   3      12894.63      13307.79       610.48 o                         
  -5   3   3     636696.81     638645.50      5213.55 o                         
  -4   3   3      65660.35      59835.16      1214.85 o                         
  -3   3   3     407376.25     414550.09      3389.78 o                         
  -2   3   3      73641.01      75443.80       863.35 o                         
  -1   3   3      89811.91      91407.32       993.53 o                         
   0   3   3      21630.51      21899.02      2197.72 o                         
   1   3   3      39320.21      38950.09       690.68 o                         
   2   3   3     110781.08     117503.23      1286.41 o                         
   3   3   3     340228.44     331021.41      4029.17 o                         
   4   3   3     311664.06     313320.22      2545.78 o                         
   5   3   3     119671.97     109962.41       990.04 o                         
   6   3   3      63013.11      64460.16       690.68 o                         
   7   3   3      58866.68      53240.77       690.68 o                         
   8   3   3       2212.38       3138.38       293.03 o                         
   9   3   3      17175.30      17104.69       468.98 o                         
  10   3   3      10658.12      12321.96       793.62 o                         
  11   3   3     190775.72     186930.05      2564.01 o                         
  12   3   3      30612.82      29809.39       732.58 o                         
  13   3   3     120703.68     115991.98      1709.34 o                         
  14   3   3       1674.32       2466.34       518.01 o                         
  15   3   3      37761.09      34645.24      1404.10 o                         
  16   3   3       5382.83       6313.07       732.57 o                         
  17   3   3       1845.16       2197.72       556.21 o                         
  18   3   3      17765.63      18532.53       762.73 o                         
  19   3   3      97904.15      97408.66      1286.41 o                         
  20   3   3       8214.74       9221.87       777.01 o                         
  21   3   3      40766.55      46539.52      1163.12 o                         
  22   3   3      20495.17      19668.78       990.04 o                         
  23   3   3       6730.28       7648.00      1220.96 o                         
  24   3   3      12753.35      14251.16      1249.62 o                         
  25   3   3       2098.10       4710.86      1546.84 o                         
  26   3   3      36460.36      35565.64      6348.98 o                         
  27   3   3       8638.42      13170.08      5494.31 o                         
  28   3   3        320.51       7644.26      7325.75 o                         
  29   3   3       1442.77      14302.62      7997.28 o                         
  30   3   3      13969.05       9552.74      4134.25 o                         
  31   3   3       7333.83       3968.81      4822.78 o                         
 -30   4   3       2522.88       1076.89      4314.15 o                         
 -29   4   3      18894.43      27638.63      6287.93 o                         
 -28   4   3       1025.86      11859.57     10011.86 o                         
 -27   4   3       8238.46       6077.13      4963.45 o                         
 -26   4   3       6845.04          0.00      6346.60 o                         
 -25   4   3      16163.20      13778.51      3450.15 o                         
 -24   4   3        657.68       2666.57      2564.01 o                         
 -23   4   3      37569.90      35819.56      2027.49 o                         
 -22   4   3       5111.55       4266.57      1546.84 o                         
 -21   4   3      10172.60       9632.43      1260.84 o                         
 -20   4   3       1287.07       2004.41       993.53 o                         
 -19   4   3      96436.88      94573.46      3418.68 o                         
 -18   4   3      26183.50      25731.25       990.04 o                         
 -17   4   3       3567.84       4161.92       762.73 o                         
 -16   4   3      15355.45      17859.42       976.77 o                         
 -15   4   3       3570.50       4579.41       604.34 o                         
 -14   4   3       7461.03       8410.14       643.21 o                         
 -13   4   3       6387.51       6634.93       496.77 o                         
 -12   4   3       7109.79       9449.93       496.77 o                         
 -11   4   3       6454.34       7154.12       468.98 o                         
 -10   4   3      21430.77      24263.45       586.06 o                         
  -9   4   3       1892.66       1994.23       406.36 o                         
  -8   4   3     100238.85     101202.30      2564.01 o                         
  -7   4   3     211306.34     215205.55      3418.68 o                         
  -6   4   3      88194.19      83664.54      1025.27 o                         
  -5   4   3     170464.00     161520.55      1633.56 o                         
  -4   4   3      12315.05      15175.33       732.57 o                         
  -3   4   3     120801.73     117017.43      1381.36 o                         
  -2   4   3      10012.50      12990.63       468.98 o                         
  -1   4   3      48130.78      45309.47       789.95 o                         
   0   4   3      16871.21      22254.16      3174.49 o                         
   1   4   3     250188.58     267190.31      3968.11 o                         
   2   4   3       2162.65       5802.53      1770.39 o                         
   3   4   3     375744.75     378470.69      8363.55 o                         
   4   4   3       7666.72      10578.58       431.67 o                         
   5   4   3     136936.52     135266.95      1286.41 o                         
   6   4   3     212834.95     211638.58      1854.69 o                         
   7   4   3      30438.27      28287.46       793.62 o                         
   8   4   3       9031.54       8508.47      1282.01 o                         
   9   4   3      21236.20      21679.05      1953.53 o                         
  10   4   3       7224.12       7447.84       431.67 o                         
  11   4   3      19544.05      20916.34       674.64 o                         
  12   4   3        982.41       1953.53       496.77 o                         
  13   4   3      32150.84      30449.62       762.73 o                         
  14   4   3        931.01       1404.10       604.34 o                         
  15   4   3      15102.15      14840.92       690.68 o                         
  16   4   3       8448.75       9494.33       604.34 o                         
  17   4   3      26656.08      28407.67       816.78 o                         
  18   4   3      91031.87      89155.37      1831.44 o                         
  19   4   3      11060.68      13089.75       816.78 o                         
  20   4   3        857.96       1451.58       762.73 o                         
  21   4   3       5982.30       7161.13       903.44 o                         
  22   4   3        913.47       2564.01       949.68 o                         
  23   4   3      10948.96      10855.62      1163.12 o                         
  24   4   3        103.21       2075.63      1208.69 o                         
  25   4   3      14322.92      12528.50      1525.45 o                         
  26   4   3      37681.17      38897.78      2433.04 o                         
  27   4   3      16204.21      18462.48      2845.16 o                         
  28   4   3       5006.49       6556.38      3045.29 o                         
  29   4   3       2320.18      17011.42      5576.96 o                         
  30   4   3      22973.48      25917.87      4024.40 o                         
 -30   5   3       1082.33      11942.78      4212.31 o                         
 -29   5   3        818.28       2335.08      3769.07 o                         
 -28   5   3       6076.78       7575.49      3613.90 o                         
 -27   5   3        263.70       7745.96      4923.91 o                         
 -26   5   3       8783.98       4498.10      4456.50 o                         
 -25   5   3       8146.61      12888.74      4133.29 o                         
 -24   5   3      29860.81      29973.02      2537.01 o                         
 -23   5   3      46232.09      45261.63      2326.25 o                         
 -22   5   3      16167.78      17168.07      1525.45 o                         
 -21   5   3      75856.53      73314.38      2319.82 o                         
 -20   5   3        226.32       1155.21      1035.37 o                         
 -19   5   3     188125.78     188672.80      2398.93 o                         
 -18   5   3      22999.54      22981.37      1144.09 o                         
 -17   5   3     310641.38     309463.78      3267.11 o                         
 -16   5   3      66459.41      68172.70      2808.20 o                         
 -15   5   3      24139.01      20284.73       732.57 o                         
 -14   5   3      36746.22      35512.07      1159.91 o                         
 -13   5   3       5503.26       5424.97       496.77 o                         
 -12   5   3     108023.98     105478.58      1422.26 o                         
 -11   5   3     194017.91     196496.02      2050.54 o                         
 -10   5   3      67215.95      60652.59      1520.09 o                         
  -9   5   3     174220.09     167819.84      2075.63 o                         
  -8   5   3      37942.43      33396.56      1587.25 o                         
  -7   5   3     487148.81     472668.19      6532.12 o                         
  -6   5   3      29469.52      30746.06       762.73 o                         
  -5   5   3      58265.80      56846.68       949.68 o                         
  -4   5   3      80800.54      81534.07      1282.01 o                         
  -3   5   3     569613.31     596595.44      5406.28 o                         
  -2   5   3     204439.16     202160.19      2103.33 o                         
  -1   5   3     129838.38     139858.11     10805.48 o                         
   0   5   3     127671.97     140138.59      2075.63 o                         
   1   5   3     562743.94     587044.50      5595.36 o                         
   2   5   3     194850.19     196636.06      1953.53 o                         
   3   5   3     120641.27     123789.72     16116.65 o                         
   4   5   3      27256.66      28854.20      1709.34 o                         
   5   5   3      97225.29     102215.35      1112.42 o                         
   6   5   3     118303.87     113227.62      1249.62 o                         
   7   5   3     252934.83     242288.45      2373.03 o                         
   8   5   3     153780.00     154503.30      1892.48 o                         
   9   5   3     288715.81     284979.84      2572.82 o                         
  10   5   3      40012.07      38434.95      1037.81 o                         
  11   5   3      94161.20      87670.07      1249.62 o                         
  12   5   3      23071.18      22771.03       863.35 o                         
  13   5   3      37422.48      34544.83       879.09 o                         
  14   5   3       8817.42       7814.13       674.64 o                         
  15   5   3     210550.30     206280.44      2344.92 o                         
  16   5   3      41659.40      39256.89      1056.07 o                         
  17   5   3      78388.40      72389.60      1465.15 o                         
  18   5   3     108978.66     105314.76      1613.27 o                         
  19   5   3      28599.16      28925.74      1770.39 o                         
  20   5   3       2426.85       2464.12       937.97 o                         
  21   5   3     173438.56     180756.77      3412.58 o                         
  22   5   3      44749.68      45876.32      1467.69 o                         
  23   5   3      58341.46      58404.27      1720.23 o                         
  24   5   3       8767.27       8768.66      1319.49 o                         
  25   5   3      66755.31      64588.42      2433.04 o                         
  26   5   3       6259.02       5005.93      2813.90 o                         
  27   5   3        612.13       9411.33      7386.80 o                         
  28   5   3       4495.01       9384.28      6287.93 o                         
  29   5   3        272.38      12331.68      5250.12 o                         
  30   5   3      11376.41      10866.53      3296.59 o                         
 -29   6   3      11551.83       9002.05      3401.94 o                         
 -28   6   3      10798.75       4883.83      3047.70 o                         
 -27   6   3       5556.04       5134.75      4657.32 o                         
 -26   6   3      12901.48      11488.86      4440.59 o                         
 -25   6   3      38520.65      33289.00      7386.80 o                         
 -24   6   3       6540.44       9099.95      2758.67 o                         
 -23   6   3      29354.17      27923.11      2153.19 o                         
 -22   6   3       8045.24       8711.89      1465.15 o                         
 -21   6   3      15192.83      16625.85      1581.50 o                         
 -20   6   3      50020.17      50708.34      1875.93 o                         
 -19   6   3       2969.08       4392.26      1648.29 o                         
 -18   6   3      34689.78      36490.25      1373.28 o                         
 -17   6   3      42778.08      40250.09      1286.75 o                         
 -16   6   3     151441.06     149941.64      1994.65 o                         
 -15   6   3      55392.01      54346.51      1163.12 o                         
 -14   6   3      33304.40      32957.81      1076.60 o                         
 -13   6   3      29424.19      33246.42      1098.86 o                         
 -12   6   3      12507.03      12434.10      1037.81 o                         
 -11   6   3      44555.16      43708.31       903.44 o                         
 -10   6   3      58475.20      58823.83      1163.12 o                         
  -9   6   3      21814.32      20208.56       957.74 o                         
  -8   6   3     237592.52     231772.31      8729.85 o                         
  -7   6   3     184409.47     188243.00      2257.49 o                         
  -6   6   3      15440.34      17210.11       732.58 o                         
  -5   6   3       7810.49      11540.21      3418.68 o                         
  -4   6   3      30265.44      32113.38       850.47 o                         
  -3   6   3       2323.23       2111.02       793.62 o                         
  -2   6   3     201097.39     203324.52      2200.22 o                         
  -1   6   3      51339.87      50812.75      1465.15 o                         
   0   6   3     244533.81     252697.33      4212.30 o                         
   1   6   3       5932.80       8619.23      2014.58 o                         
   2   6   3      43791.78      46221.89      3113.44 o                         
   3   6   3       7198.93       7481.94       609.54 o                         
   4   6   3      27291.55      31030.74      1465.15 o                         
   5   6   3      77862.34      79322.09      1282.01 o                         
   6   6   3      10903.48      13397.54       556.21 o                         
   7   6   3      46661.41      43789.94      1159.91 o                         
   8   6   3     111156.28     128349.53     20878.39 o                         
   9   6   3     100590.62      95473.43      1249.62 o                         
  10   6   3      43770.61      41533.51      1076.60 o                         
  11   6   3      15509.68      17825.15       730.04 o                         
  12   6   3     134264.00     134950.73      1768.28 o                         
  13   6   3       5580.70       5924.19       690.68 o                         
  14   6   3      42969.82      47801.21      1208.69 o                         
  15   6   3      16035.52      18283.48       915.72 o                         
  16   6   3      74419.22      77174.91      1509.01 o                         
  17   6   3     145949.06     142197.23      3357.64 o                         
  18   6   3       3784.90       4697.73       990.04 o                         
  19   6   3        266.06       1709.34      1122.35 o                         
  20   6   3       4773.66       4461.91      1122.35 o                         
  21   6   3      82638.79      84526.62      2153.19 o                         
  22   6   3      16697.22      18946.67      2197.72 o                         
  23   6   3      13647.83      12566.79      1494.28 o                         
  24   6   3      66732.50      65138.66      2076.70 o                         
  25   6   3      51692.77      55616.46      3235.54 o                         
  26   6   3       2710.71       3014.24      4047.82 o                         
  27   6   3      11394.93      10960.45      3893.49 o                         
  28   6   3       9906.72      10129.35      4287.27 o                         
  29   6   3      34914.28      32941.04      3775.35 o                         
 -29   7   3       8501.20      10742.00      7692.04 o                         
 -28   7   3      11052.79       6484.16      3805.44 o                         
 -27   7   3      37223.50      43161.25      5198.15 o                         
 -26   7   3      21267.13      26171.95      5355.93 o                         
 -25   7   3      87730.88      93994.86     15689.31 o                         
 -24   7   3       2137.72       5543.15      2572.82 o                         
 -23   7   3       2062.63       3371.04      1709.34 o                         
 -22   7   3        287.46       2860.53      1465.15 o                         
 -21   7   3     110024.52     111070.88      2572.82 o                         
 -20   7   3      34670.37      34986.61      1681.87 o                         
 -19   7   3      23467.05      23668.15      1648.29 o                         
 -18   7   3      43421.55      45069.03      1581.50 o                         
 -17   7   3      33914.54      32603.70      1295.02 o                         
 -16   7   3       4070.01       4796.32       990.04 o                         
 -15   7   3      17251.71      17826.03      1709.34 o                         
 -14   7   3      14325.75      15140.87       949.68 o                         
 -13   7   3       1205.39       1426.99       674.64 o                         
 -12   7   3      10277.81      11969.50       762.73 o                         
 -11   7   3       8012.67       9144.74      1465.15 o                         
 -10   7   3        124.70        889.56       586.06 o                         
  -9   7   3      76830.84      76865.26      2564.01 o                         
  -8   7   3     202371.28     195182.02      5738.51 o                         
  -7   7   3      39364.65      30614.61      1831.44 o                         
  -6   7   3     133546.47     135331.72      1959.83 o                         
  -5   7   3     282321.50     285415.50      3196.37 o                         
  -4   7   3      49213.51      42576.11       816.78 o                         
  -3   7   3     233207.11     222986.19      2808.21 o                         
  -2   7   3      68527.12      67884.64      1163.12 o                         
  -1   7   3     353991.16     353132.09      3453.39 o                         
   0   7   3      30006.65      33196.94       967.76 o                         
   1   7   3      40320.38      35525.05      1770.39 o                         
   2   7   3     122900.43     134449.30      3662.87 o                         
   3   7   3     304683.50     298621.09      4822.79 o                         
   4   7   3     343382.75     340859.09      3968.11 o                         
   5   7   3      25614.20      21672.92      1831.44 o                         
   6   7   3      38274.59      33111.95      2136.68 o                         
   7   7   3     419678.00     406338.69      3910.48 o                         
   8   7   3      22889.38      18506.96       879.09 o                         
   9   7   3     141973.61     131549.47      1726.70 o                         
  10   7   3       1233.52       2658.43      1953.53 o                         
  11   7   3        711.41        936.07       643.21 o                         
  12   7   3       1801.32       2279.12       643.21 o                         
  13   7   3       5240.57       6195.46       777.01 o                         
  14   7   3       1438.19       1343.05       777.01 o                         
  15   7   3       9088.83       7571.91       863.35 o                         
  16   7   3       3306.10       4535.77       937.97 o                         
  17   7   3      30693.58      30674.01      1336.10 o                         
  18   7   3      46217.56      44788.09      1595.44 o                         
  19   7   3     168615.66     171926.84      2796.93 o                         
  20   7   3      53847.60      55945.80      3174.49 o                         
  21   7   3      18895.66      18691.29      3174.49 o                         
  22   7   3       2539.69       4418.17      2014.58 o                         
  23   7   3        313.92       3338.28      1768.28 o                         
  24   7   3       5593.71       6432.01      2258.77 o                         
  25   7   3      19271.58      16191.07      2346.83 o                         
  26   7   3      39932.52      38203.73      4395.45 o                         
  27   7   3       9662.38       4903.26      3968.11 o                         
  28   7   3      49837.48      52393.39      3581.28 o                         
  29   7   3      18934.14      21416.21      3479.73 o                         
 -28   8   3      12009.21      13699.15      4063.59 o                         
 -27   8   3       3354.17       5862.28      5616.41 o                         
 -26   8   3       8088.14      15099.18      4149.82 o                         
 -25   8   3       7653.95      12118.01      4510.35 o                         
 -24   8   3       1203.00       3607.38      3282.88 o                         
 -23   8   3       1844.35       4097.31      1831.44 o                         
 -22   8   3      10078.30       9074.60      1642.41 o                         
 -21   8   3      18893.53      18815.72      1720.23 o                         
 -20   8   3      13514.98       9408.35      1613.27 o                         
 -19   8   3      10874.82      10983.46      1892.49 o                         
 -18   8   3      55035.84      51987.76      1842.68 o                         
 -17   8   3       5270.11       5894.63      1112.42 o                         
 -16   8   3       1128.49       1876.66      1163.12 o                         
 -15   8   3      18003.26      18107.18      1163.12 o                         
 -14   8   3       3244.30       4590.80       949.68 o                         
 -13   8   3       1306.58       2911.02       816.78 o                         
 -12   8   3      15386.85      16826.84      2502.96 o                         
 -11   8   3      45684.93      43420.71      1249.62 o                         
 -10   8   3       2922.46       3075.04       730.04 o                         
  -9   8   3      43413.78      43726.44      5738.50 o                         
  -8   8   3      17970.29      15684.81       906.90 o                         
  -7   8   3      31310.60      29261.62      1146.00 o                         
  -6   8   3     215648.86     216430.31      5799.55 o                         
  -5   8   3      88401.70      87255.75      3479.73 o                         
  -4   8   3      57882.31      54234.05      6593.17 o                         
  -3   8   3      25993.95      28747.29       816.78 o                         
  -2   8   3       7193.48       8539.45       730.04 o                         
  -1   8   3      96646.43      98267.55      1962.22 o                         
   0   8   3       1364.92       1347.26      1231.88 o                         
   1   8   3      28830.57      30443.92      1196.98 o                         
   2   8   3       5037.40       7090.28      1526.20 o                         
   3   8   3      10822.52      12957.32       812.72 o                         
   4   8   3      21692.34      20092.93      1587.25 o                         
   5   8   3      30598.04      29005.19       812.72 o                         
   6   8   3      54045.05      49628.47      5372.22 o                         
   7   8   3      34907.82      36076.35      1037.81 o                         
   8   8   3       2938.09       3020.08       655.23 o                         
   9   8   3       6886.59       9078.31       730.04 o                         
  10   8   3       6744.80       6594.33       937.97 o                         
  11   8   3      10150.40      11131.18      1709.34 o                         
  12   8   3       1563.97       2750.75       730.04 o                         
  13   8   3        936.51       2061.26       730.04 o                         
  14   8   3       9603.77       8514.30      1037.81 o                         
  15   8   3       1826.78       2208.82       937.97 o                         
  16   8   3      11350.16      10406.13      3296.59 o                         
  17   8   3      42970.59      42684.03      1613.27 o                         
  18   8   3      52844.81      56933.94      2066.64 o                         
  19   8   3      61034.29      61795.69      3168.39 o                         
  20   8   3       4121.02       6156.23      2869.25 o                         
  21   8   3      16224.05      14640.24      1806.87 o                         
  22   8   3       2230.58       5128.02      1700.95 o                         
  23   8   3       2699.62       3491.42      2016.50 o                         
  24   8   3       1509.47       1587.25      2244.70 o                         
  25   8   3       1262.29       3296.59      2417.37 o                         
  26   8   3        804.89       3583.25      3447.41 o                         
  27   8   3       9456.97      10573.50      4130.81 o                         
  28   8   3       6481.16       3193.48      3307.32 o                         
 -27   9   3       2274.86       3477.67      3406.90 o                         
 -26   9   3       1791.06      14994.89      7386.80 o                         
 -25   9   3       2169.31       5609.73      5475.02 o                         
 -24   9   3        947.07       4771.91      3093.69 o                         
 -23   9   3      13088.75      10276.62      2376.02 o                         
 -22   9   3       4068.89       4806.96      2104.77 o                         
 -21   9   3      20890.27      19681.55      2244.13 o                         
 -20   9   3      12164.62      14831.34      2197.72 o                         
 -19   9   3      17396.72      21332.65      2075.63 o                         
 -18   9   3      52870.70      51128.68      2023.91 o                         
 -17   9   3      31288.22      31741.09      1893.49 o                         
 -16   9   3      10883.46      13880.99      1526.20 o                         
 -15   9   3     147505.50     153469.53      2659.71 o                         
 -14   9   3      12490.83      11849.92      1336.10 o                         
 -13   9   3       3200.38       3983.06      1112.42 o                         
 -12   9   3      13992.66      13919.99      1036.02 o                         
 -11   9   3        184.30       1325.61       915.72 o                         
 -10   9   3        484.05       1872.14       762.73 o                         
  -9   9   3      18709.54      19189.66      1035.37 o                         
  -8   9   3       5066.48       6678.81      1709.34 o                         
  -7   9   3     222226.66     222244.03      2662.95 o                         
  -6   9   3       5426.55       5986.82      1343.05 o                         
  -5   9   3      67788.18      68117.26      1309.97 o                         
  -4   9   3       2611.94       4544.55       783.01 o                         
  -3   9   3      12301.38      12133.80       816.78 o                         
  -2   9   3       5066.17       7325.75       812.72 o                         
  -1   9   3       2483.63       3584.19       812.72 o                         
   0   9   3       4657.58       3535.89      1076.60 o                         
   1   9   3        381.45       2040.74      1199.46 o                         
   2   9   3       1785.17       1629.51      1648.29 o                         
   3   9   3      22312.95      23230.61      3235.54 o                         
   4   9   3       1473.63       1668.64       643.21 o                         
   5   9   3      30715.67      27640.18       976.77 o                         
   6   9   3      26210.65      28645.41      4822.79 o                         
   7   9   3      30033.76      26005.24      1067.31 o                         
   8   9   3      37593.33      37452.16      4395.45 o                         
   9   9   3       6193.01       7198.95      1587.25 o                         
  10   9   3       2281.49       3052.40       863.35 o                         
  11   9   3        760.67       2014.58       863.35 o                         
  12   9   3       4124.79       3616.19      1159.91 o                         
  13   9   3       3040.13       3882.02       990.04 o                         
  14   9   3      13877.05      14072.16      1770.39 o                         
  15   9   3      13671.29      14949.55      1319.49 o                         
  16   9   3       4712.53       5616.41      1286.41 o                         
  17   9   3     162629.56     163541.22      3006.95 o                         
  18   9   3       4865.02       3146.58      1509.01 o                         
  19   9   3      25119.68      23470.90      3479.73 o                         
  20   9   3       1317.15       1880.28      1828.62 o                         
  21   9   3      32257.20      29987.54      2346.83 o                         
  22   9   3       3342.89       5657.11      2293.32 o                         
  23   9   3       2456.30       4126.84      1929.62 o                         
  24   9   3       5862.61       6574.39      2200.22 o                         
  25   9   3       3045.09       9023.99      3751.86 o                         
  26   9   3      10953.67      16758.60      4482.84 o                         
  27   9   3       1415.17       6597.59      4029.16 o                         
 -26  10   3       2425.15       5362.82      5176.85 o                         
 -25  10   3      10155.28      13647.60      5100.05 o                         
 -24  10   3      18256.19      19051.84      4029.16 o                         
 -23  10   3       2675.69       3604.83      2548.30 o                         
 -22  10   3       1226.68       4731.21      2758.67 o                         
 -21  10   3      55083.24      52179.54      2935.56 o                         
 -20  10   3      29601.58      33904.75      4195.67 o                         
 -19  10   3       1089.54       1232.59      1663.74 o                         
 -18  10   3       3015.46       2550.45      1525.45 o                         
 -17  10   3      16255.82      18726.15      2441.92 o                         
 -16  10   3       5434.33       7101.57      2258.77 o                         
 -15  10   3      41726.50      44332.89      2031.80 o                         
 -14  10   3      11898.83      10161.74      1465.15 o                         
 -13  10   3      16130.14      18997.10      1406.95 o                         
 -12  10   3      17489.43      18551.34      1319.49 o                         
 -11  10   3      22791.90      20787.67      1319.49 o                         
 -10  10   3      49518.41      49111.19      1260.84 o                         
  -9  10   3      16972.27      17739.10       967.76 o                         
  -8  10   3      46060.67      49519.55      1892.48 o                         
  -7  10   3      40937.77      38093.90      1343.05 o                         
  -6  10   3        383.18       2682.46      3052.40 o                         
  -5  10   3        272.34       1394.46       854.67 o                         
  -4  10   3        451.62       1912.83      1587.25 o                         
  -3  10   3       1931.17       2786.52      1465.15 o                         
  -2  10   3       6146.81      10078.82      1892.49 o                         
  -1  10   3       6824.12       5778.63       903.48 o                         
   0  10   3      51266.80      51503.23      2136.68 o                         
   1  10   3      69807.13      74088.24      1681.87 o                         
   2  10   3      43151.60      39422.86      1406.95 o                         
   3  10   3      21708.06      20860.12      1159.91 o                         
   4  10   3       1094.99        813.97       903.44 o                         
   5  10   3       2014.39       2666.57      1159.91 o                         
   6  10   3         80.49       2534.94      1404.10 o                         
   7  10   3      92718.38      87040.19      1400.35 o                         
   8  10   3      26010.76      27996.49      1953.53 o                         
   9  10   3       1538.64       3761.50      1343.05 o                         
  10  10   3      16010.47      15537.33      1465.15 o                         
  11  10   3      21518.00      21417.53      2686.11 o                         
  12  10   3       4589.79       5703.59      1343.05 o                         
  13  10   3       1468.09       2007.80      1144.09 o                         
  14  10   3      50308.42      47808.01      1720.23 o                         
  15  10   3      42782.06      42567.46      1768.28 o                         
  16  10   3      27481.53      30303.87      1893.49 o                         
  17  10   3       5560.95       7894.33      1730.72 o                         
  18  10   3      16677.52      19973.39      2747.16 o                         
  19  10   3       5549.84       6603.88      2274.16 o                         
  20  10   3      14681.09      16839.05      2956.40 o                         
  21  10   3      76065.77      72823.46      3077.96 o                         
  22  10   3        203.87       1593.45      2172.86 o                         
  23  10   3      26810.54      24150.75      2519.55 o                         
  24  10   3       4417.13       4448.12      3174.49 o                         
  25  10   3      21180.50      23891.17      2991.70 o                         
  26  10   3       5464.16       6841.37      2632.15 o                         
 -25  11   3       7397.46       5738.50      3968.11 o                         
 -24  11   3       8907.41       8632.89      3418.68 o                         
 -23  11   3       2947.87       4851.58      2257.49 o                         
 -22  11   3       1197.44       6036.96      2669.54 o                         
 -21  11   3       6535.60       8114.02      2325.99 o                         
 -20  11   3      35495.83      29252.61      2680.88 o                         
 -19  11   3      85412.01      87041.90      4029.16 o                         
 -18  11   3      16943.67      19009.70      3784.97 o                         
 -17  11   3      68113.18      64393.85      2417.37 o                         
 -16  11   3         77.72       2299.89      1900.57 o                         
 -15  11   3      12962.02      10514.72      1806.95 o                         
 -14  11   3       1076.30       2957.43      1774.22 o                         
 -13  11   3       1469.83       2733.76      2075.63 o                         
 -12  11   3      22252.36      25665.12      1595.44 o                         
 -11  11   3      11078.84      10437.38      1465.15 o                         
 -10  11   3       5678.60       4252.30      1249.62 o                         
  -9  11   3     131054.64     133337.14      3174.49 o                         
  -8  11   3      11845.89      13122.00      1201.26 o                         
  -7  11   3     115997.34     107931.54      1987.07 o                         
  -6  11   3       6610.34       6234.15      1037.81 o                         
  -5  11   3      51181.94      52356.10      1330.82 o                         
  -4  11   3      71200.24      72372.04      3235.54 o                         
  -3  11   3     243542.64     234924.03      3063.97 o                         
  -2  11   3       3024.51       5913.11      1119.70 o                         
  -1  11   3      19998.86      20537.52      4151.26 o                         
   0  11   3      20891.98      21241.16      2564.01 o                         
   1  11   3     154966.98     154114.55      4090.21 o                         
   2  11   3       6113.52      10096.93      1465.15 o                         
   3  11   3      24778.71      21542.02      5677.46 o                         
   4  11   3      24584.43      24954.08      1196.98 o                         
   5  11   3      51430.45      52450.68      1595.44 o                         
   6  11   3      10732.75      11051.38      1010.01 o                         
   7  11   3      22006.44      20544.61      2075.63 o                         
   8  11   3      19068.14      18125.69      2258.77 o                         
   9  11   3      75550.28      66279.44      1875.93 o                         
  10  11   3      43483.50      44492.02      2686.11 o                         
  11  11   3     101871.84     100498.69      2319.82 o                         
  12  11   3      12132.74      12702.52      1319.49 o                         
  13  11   3      16327.61      16597.02      2136.68 o                         
  14  11   3       1589.08       2301.32      1422.56 o                         
  15  11   3      46605.48      49602.06      2136.68 o                         
  16  11   3        771.21       2197.72      1828.62 o                         
  17  11   3      14381.10      17769.39      2143.64 o                         
  18  11   3       1826.56       1972.32      2166.09 o                         
  19  11   3      11491.24       9345.86      2136.68 o                         
  20  11   3       3583.73       5886.90      2313.97 o                         
  21  11   3      72819.84      64701.21      2814.75 o                         
  22  11   3       5673.05       4278.24      2112.14 o                         
  23  11   3       8641.22      10637.97      2234.98 o                         
  24  11   3        891.77       5524.84      2585.73 o                         
  25  11   3      45739.20      39847.94      5677.46 o                         
 -23  12   3       1861.79      10731.71      3827.22 o                         
 -22  12   3       3030.66       7852.69      3159.79 o                         
 -21  12   3        241.48       6021.07      2988.56 o                         
 -20  12   3        539.59       2661.69      2280.30 o                         
 -19  12   3      17083.36      13322.55      3174.49 o                         
 -18  12   3      12607.16      13423.20      2379.44 o                         
 -17  12   3       2859.38       3223.33      2572.82 o                         
 -16  12   3       1386.81       3383.80      2344.24 o                         
 -15  12   3       7327.69       6436.19      1833.02 o                         
 -14  12   3       4732.07       3936.91      1710.47 o                         
 -13  12   3       1168.50       3698.15      2625.06 o                         
 -12  12   3       6288.94       9192.42      1900.57 o                         
 -11  12   3       5119.92       4491.65      1422.56 o                         
 -10  12   3     106232.60     108466.43      2450.33 o                         
  -9  12   3       3766.73       5329.71      2686.11 o                         
  -8  12   3      68668.87      65710.83      2258.77 o                         
  -7  12   3      10265.67      10100.07      1330.30 o                         
  -6  12   3      47978.78      50731.94      1790.64 o                         
  -5  12   3      33912.93      34556.49      1600.96 o                         
  -4  12   3       9464.19       7940.48      3113.44 o                         
  -3  12   3       1899.79       3968.11      1709.34 o                         
  -2  12   3        675.52       1996.86      1953.53 o                         
  -1  12   3        146.18       2162.84      1067.31 o                         
   0  12   3      15050.79      17527.44      3846.02 o                         
   1  12   3       1623.07       5388.97      1994.71 o                         
   2  12   3       6875.65       6136.04      1149.83 o                         
   3  12   3       4714.01       5747.55      1186.19 o                         
   4  12   3       6248.54       6912.96      2625.06 o                         
   5  12   3      36671.21      32920.52      1430.11 o                         
   6  12   3     152629.81     152999.16      4456.50 o                         
   7  12   3       1589.10       3258.03      1415.68 o                         
   8  12   3      11033.78       8797.52      2502.96 o                         
   9  12   3        700.46       1506.45      1544.68 o                         
  10  12   3       9659.28       7844.70      1460.09 o                         
  11  12   3       1117.46       2851.53      1343.05 o                         
  12  12   3      11442.69      13240.52      1460.09 o                         
  13  12   3       6995.73       8782.43      1460.09 o                         
  14  12   3      46280.78      47521.38      2075.63 o                         
  15  12   3      10696.01      10426.15      3723.92 o                         
  16  12   3      10040.63      13423.66      4761.74 o                         
  17  12   3      15046.12      18105.25      2791.30 o                         
  18  12   3      29585.24      33442.27      3723.92 o                         
  19  12   3       2094.29       5482.79      2228.61 o                         
  20  12   3        408.42       2983.10      2473.82 o                         
  21  12   3        480.20       6239.10      8363.56 o                         
  22  12   3       3214.35       5379.75      2808.20 o                         
  23  12   3       1175.03       4543.15      2418.89 o                         
 -22  13   3        187.24       1996.86      2672.20 o                         
 -21  13   3       7380.40       6487.92      2499.25 o                         
 -20  13   3       1482.97       2490.75      2641.34 o                         
 -19  13   3       8047.52       7412.50      3068.06 o                         
 -18  13   3       4084.90       3552.05      2726.08 o                         
 -17  13   3       7132.69       4233.32      2623.67 o                         
 -16  13   3        775.19       2702.87      2169.97 o                         
 -15  13   3       3188.03       5535.01      3662.87 o                         
 -14  13   3       4593.48       8568.47      2377.46 o                         
 -13  13   3      23784.66      26663.43     10622.34 o                         
 -12  13   3       2994.31       1520.09      1700.95 o                         
 -11  13   3      15403.52      11112.06      1726.70 o                         
 -10  13   3       1779.93       2393.08      1509.01 o                         
  -9  13   3       2873.71       2675.01      1406.95 o                         
  -8  13   3      19852.28      15223.76      1805.84 o                         
  -7  13   3      15959.35      16774.10      5433.26 o                         
  -6  13   3       2602.65       1953.53      1465.15 o                         
  -5  13   3       1115.21       2930.30      1587.25 o                         
  -4  13   3       2097.73       4273.35      2930.30 o                         
  -3  13   3      94478.54      88307.21      2572.82 o                         
  -2  13   3      14276.35      19174.56      2502.96 o                         
  -1  13   3      27412.19      25237.80      2930.30 o                         
   0  13   3         13.93        477.61      1437.46 o                         
   1  13   3      14047.61      11232.06      2066.64 o                         
   2  13   3       8242.70       7829.08      1517.48 o                         
   3  13   3      12276.09      12722.82      2930.30 o                         
   4  13   3      10172.54      13674.73      4151.26 o                         
   5  13   3       3773.57       9466.00      1730.72 o                         
   6  13   3      10939.65       9303.03      1465.15 o                         
   7  13   3       3888.35       2926.60      1376.12 o                         
   8  13   3       2614.91       2983.52      2136.68 o                         
   9  13   3      28261.40      28996.50      1935.52 o                         
  10  13   3       3271.69       4506.45      1875.93 o                         
  11  13   3       2158.74       4476.85      1642.41 o                         
  12  13   3       1861.00       2724.66      1579.89 o                         
  13  13   3      15080.52      13577.87      1700.95 o                         
  14  13   3       4933.73       2552.91      2968.25 o                         
  15  13   3       8545.19       9273.48      2450.45 o                         
  16  13   3        584.70       2516.32      2449.16 o                         
  17  13   3       2641.69       3838.39      2379.44 o                         
  18  13   3      17410.72      17020.98      3159.59 o                         
  19  13   3       5902.31       9041.35      4090.21 o                         
  20  13   3       4784.80       8670.68      2463.06 o                         
  21  13   3      57957.64      50874.73      5066.98 o                         
  22  13   3        958.57       2786.75      2858.49 o                         
 -20  14   3       2427.17       6494.61      5799.55 o                         
 -19  14   3       5384.28       5198.63      3119.41 o                         
 -18  14   3      12923.93       9781.11      2698.54 o                         
 -17  14   3       3496.59       4853.78      2869.25 o                         
 -16  14   3        920.57       3330.70      2753.21 o                         
 -15  14   3        942.32       5324.95      2418.89 o                         
 -14  14   3       2217.64        421.95      2340.97 o                         
 -13  14   3       5355.67       5394.08      2558.73 o                         
 -12  14   3      23881.96      16213.45      3010.05 o                         
 -11  14   3       3550.92       3261.70      2136.68 o                         
 -10  14   3       5277.81       4172.10      1768.28 o                         
  -9  14   3        210.20       3333.00      1910.27 o                         
  -8  14   3        142.55       4069.86      1965.70 o                         
  -7  14   3       3227.67       6776.11      3601.83 o                         
  -6  14   3       9686.18       9949.15      1892.48 o                         
  -5  14   3       6845.25       6399.98      1422.26 o                         
  -4  14   3       9368.07       9764.40      2200.27 o                         
  -3  14   3      31684.20      29122.57      4944.88 o                         
  -2  14   3      14152.38      15007.19      2625.06 o                         
  -1  14   3      13028.67      13199.47      1737.45 o                         
   0  14   3      12994.97       9032.57      2606.12 o                         
   1  14   3       3964.49       2755.88      1757.82 o                         
   2  14   3      24076.76      22252.07      1534.03 o                         
   3  14   3       3921.40       5903.92      1310.47 o                         
   4  14   3      13149.88      15263.13      2502.96 o                         
   5  14   3      29932.84      27663.65      2373.03 o                         
   6  14   3       2156.09       3390.11      1867.28 o                         
   7  14   3      16491.03      20214.55      2869.25 o                         
   8  14   3       1476.36       3115.55      2004.15 o                         
   9  14   3       1025.23       3660.33      1940.44 o                         
  10  14   3       4683.90      10209.54      3907.07 o                         
  11  14   3      22818.24      19719.56      3479.73 o                         
  12  14   3       2171.65       1761.67      2051.21 o                         
  13  14   3       7910.47       4741.76      2181.46 o                         
  14  14   3      10580.35      11828.76      7692.04 o                         
  15  14   3      10563.10      10115.35      2488.70 o                         
  16  14   3       7229.74       8996.41      8424.61 o                         
  17  14   3       1824.60       5778.22      2803.09 o                         
  18  14   3       2804.71       5355.72      2791.30 o                         
  19  14   3       4180.81       7580.65      2405.36 o                         
  20  14   3        997.90       3594.09      2748.68 o                         
 -18  15   3      20316.92      15302.87      4944.88 o                         
 -17  15   3       3318.88       5529.20      3018.02 o                         
 -16  15   3      10056.29      10833.85      2864.85 o                         
 -15  15   3       5007.00       7724.84      2622.90 o                         
 -14  15   3       2829.11       4872.02      2477.54 o                         
 -13  15   3       3502.45       2432.52      2500.10 o                         
 -12  15   3       2063.91       3661.58      2869.83 o                         
 -11  15   3      15193.66      14052.15      3196.37 o                         
 -10  15   3       1627.62       4500.10      3113.44 o                         
  -9  15   3       4475.31       9592.27      1818.85 o                         
  -8  15   3       9255.93       8581.36      4822.78 o                         
  -7  15   3      31167.85      31547.81      3907.07 o                         
  -6  15   3      23259.14      27081.35      2551.23 o                         
  -5  15   3      65906.63      65551.52      3215.62 o                         
  -4  15   3      27762.69      29674.99      3357.64 o                         
  -3  15   3      52641.45      49262.91      3195.46 o                         
  -2  15   3       8804.35      10544.81      3784.97 o                         
  -1  15   3       8985.94      11562.10      1805.84 o                         
   0  15   3      10094.10       6438.51      4029.16 o                         
   1  15   3      23546.35      21650.16      2416.70 o                         
   2  15   3       9891.56       9547.00      3846.02 o                         
   3  15   3     114696.14     114449.71     15872.46 o                         
   4  15   3      85490.27      98658.89      9218.23 o                         
   5  15   3      14368.49      18241.78      4176.64 o                         
   6  15   3       8837.21      11538.28      5372.22 o                         
   7  15   3      41319.02      45345.39      7997.28 o                         
   8  15   3       9778.86      12599.72      5555.36 o                         
   9  15   3       5133.75       8167.57      2214.74 o                         
  10  15   3       1573.06       3205.02      2395.35 o                         
  11  15   3       5423.34       5699.43      2112.14 o                         
  12  15   3      12179.87      10921.50      2103.33 o                         
  13  15   3       1015.47       4630.60      2326.25 o                         
  14  15   3        448.92       1152.67      2416.70 o                         
  15  15   3       2554.81       2128.80      3489.47 o                         
  16  15   3       3560.85       5869.91      3723.92 o                         
  17  15   3        298.61       1850.22      2854.48 o                         
  18  15   3       9041.04       9873.90      2930.30 o                         
 -15  16   3       5353.99       5826.79      2687.31 o                         
 -14  16   3       9346.62      10526.36      3026.02 o                         
 -13  16   3         77.48       6335.42      2700.67 o                         
 -12  16   3       9627.27      11214.95      3106.19 o                         
 -11  16   3       4381.76       4761.74      2545.78 o                         
 -10  16   3      44320.73      39934.21      3052.39 o                         
  -9  16   3       2865.83       2930.30      2158.37 o                         
  -8  16   3      11819.41      12994.29      2402.42 o                         
  -7  16   3       1948.44       4870.63      2686.11 o                         
  -6  16   3     115623.40     113048.52      4029.16 o                         
  -5  16   3       3228.16      11110.72      3418.68 o                         
  -4  16   3      51767.63      39314.86      4395.45 o                         
  -3  16   3      23617.79      22976.01      5217.58 o                         
  -2  16   3       6984.86       8422.82      2753.21 o                         
  -1  16   3      26743.34      26299.14      3052.40 o                         
   0  16   3        714.35       1292.78      2500.52 o                         
   1  16   3       2578.60       6259.69      2814.75 o                         
   2  16   3      13516.82      17567.82      3406.90 o                         
   3  16   3       3712.04       4319.14      3769.07 o                         
   4  16   3       9203.94      12603.32      6104.79 o                         
   5  16   3       3015.67      10309.65      3511.39 o                         
   6  16   3      11997.69      17996.76      3129.10 o                         
   7  16   3       7041.49       9304.54      2393.96 o                         
   8  16   3       1241.00       7773.43      5555.36 o                         
   9  16   3       8613.41      10352.00      3540.78 o                         
  10  16   3      18376.22      21635.67     13918.92 o                         
  11  16   3       1271.18       3886.72      2585.73 o                         
  12  16   3       5048.20       6674.57      3052.40 o                         
  13  16   3        809.77       4153.14      2796.93 o                         
  14  16   3      49789.88      36926.84     10500.24 o                         
  15  16   3        811.82       4783.94      2968.25 o                         
 -11  17   3       2444.64       4053.24      2748.68 o                         
 -10  17   3         41.11       2366.95      2432.27 o                         
  -9  17   3         90.38       4576.49      2499.25 o                         
  -8  17   3      16796.00      15524.47      2904.93 o                         
  -7  17   3       9610.03      13020.74      7447.84 o                         
  -6  17   3       6031.11       8684.56      3662.87 o                         
  -5  17   3      16661.39      22441.35      3107.80 o                         
  -4  17   3       2136.27       8147.45      4293.48 o                         
  -3  17   3      24299.40      26679.31      5307.87 o                         
  -2  17   3       1627.91      20218.78     10622.34 o                         
  -1  17   3      65855.62      72798.06      4194.72 o                         
   0  17   3       2225.31       3831.93      2930.30 o                         
   1  17   3       6833.83      10900.79      2769.95 o                         
   2  17   3      11096.06      16334.48      2816.46 o                         
   3  17   3       4603.21      13054.39      4257.24 o                         
   4  17   3       1988.63      10346.29      4950.19 o                         
   5  17   3      43335.32      60174.73      8967.94 o                         
   6  17   3       6879.82      26266.51     21610.96 o                         
   7  17   3        992.73       3846.02      3030.04 o                         
   8  17   3       1671.54       5424.75      2869.25 o                         
   9  17   3        228.17       3229.99      2743.73 o                         
  10  17   3         82.03       4979.53      2991.35 o                         
  11  17   3       8305.55      12596.38      3018.02 o                         
  -6  18   3       2274.34       8238.81      2970.11 o                         
  -5  18   3       6491.28      14023.58      5677.46 o                         
  -4  18   3      55186.85      61196.34      6096.78 o                         
  -3  18   3       1788.31      22565.78     11721.20 o                         
  -2  18   3       8460.84      16966.93      5977.48 o                         
  -1  18   3        931.96       2827.36      3003.59 o                         
   0  18   3       3135.80       7735.24      5433.26 o                         
   1  18   3       1661.35       4845.36      3107.99 o                         
   2  18   3       5592.88      14590.45      4758.88 o                         
   3  18   3        496.11      27786.54     17276.56 o                         
   4  18   3      17284.38      26021.47      6620.91 o                         
   5  18   3       2275.31      14511.22      6075.13 o                         
   6  18   3       4852.35      11346.95      5738.50 o                         
 -30   0   4     171656.47     142961.98      9279.28 o                         
 -28   0   4     330249.19     367960.16     11110.72 o                         
 -26   0   4      39036.42      53722.16      7814.13 o                         
 -24   0   4      27864.40      20634.19      3296.59 o                         
 -22   0   4      96004.85      92292.23      3540.78 o                         
 -20   0   4     263574.69     270417.78      4883.83 o                         
 -18   0   4      19913.16      21122.58      1465.15 o                         
 -16   0   4     506288.75     494927.59      6715.27 o                         
 -14   0   4      66745.54      62745.04      1465.15 o                         
 -12   0   4    7043803.00    6848647.50     70803.37 o                         
 -10   0   4      60051.96      57385.04      1098.86 o                         
  -8   0   4    2890397.00    2909128.00     36872.94 o                         
  -6   0   4     910181.50     882301.00     10011.86 o                         
  -4   0   4      40077.09      51890.72      1098.86 o                         
  -2   0   4      47838.05      38582.28       854.67 o                         
   0   0   4      26978.83      39559.05       976.77 o                         
   2   0   4     535525.81     531556.31      6715.27 o                         
   4   0   4      52698.79      62134.56       976.77 o                         
   6   0   4     203784.38     193741.64      2197.72 o                         
   8   0   4    3667095.75    3603047.75     34553.11 o                         
  10   0   4      36175.72      37361.32       976.77 o                         
  12   0   4    7984424.00    7769884.50     83989.71 o                         
  14   0   4       6046.30      13186.35      1587.25 o                         
  16   0   4     430353.59     431193.59      5250.12 o                         
  18   0   4     123679.12     123304.56      2319.82 o                         
  20   0   4     334639.38     369181.12      5005.93 o                         
  22   0   4      41403.86      43344.02      1831.44 o                         
  24   0   4      53320.36      48105.75      1831.44 o                         
  26   0   4      75842.41      82036.18      3907.07 o                         
  28   0   4     448300.81     491753.12     17459.70 o                         
  30   0   4      24012.46      20634.19      8546.71 o                         
 -30   1   4        288.16       7510.64      9706.62 o                         
 -29   1   4      16568.92      18175.72      4732.93 o                         
 -28   1   4       8907.68      10659.50      7920.30 o                         
 -27   1   4      39543.17      18939.95     12759.01 o                         
 -26   1   4       8066.44       6706.49      8119.37 o                         
 -25   1   4      14813.54      16721.04      6959.46 o                         
 -24   1   4       5011.06       4110.56      1806.87 o                         
 -23   1   4      31841.35      35603.63      5189.07 o                         
 -22   1   4      31611.37      34067.14      1893.49 o                         
 -21   1   4       7646.05       8167.18      1286.41 o                         
 -20   1   4      21426.86      20294.50      1112.42 o                         
 -19   1   4      28258.94      28609.68      1770.39 o                         
 -18   1   4     140337.92     140186.70      2066.64 o                         
 -17   1   4      39558.36      40776.23       903.48 o                         
 -16   1   4      13110.07      14497.60       976.77 o                         
 -15   1   4      23269.08      24759.71       762.73 o                         
 -14   1   4      18209.32      17791.50       674.64 o                         
 -13   1   4       7541.41       8348.90      1282.01 o                         
 -12   1   4     147319.86     144703.11      1581.50 o                         
 -11   1   4      10081.65      11926.91       496.77 o                         
 -10   1   4      19727.41      21395.44       976.77 o                         
  -9   1   4       8427.32       9049.94       431.67 o                         
  -8   1   4      87264.38      87984.84      1199.46 o                         
  -7   1   4      23222.40      25350.78      2136.68 o                         
  -6   1   4      27623.46      26182.53       730.04 o                         
  -5   1   4     353319.56     352938.69      3296.58 o                         
  -4   1   4     131659.52     119716.56      1163.12 o                         
  -3   1   4     619446.56     625634.62      5050.03 o                         
  -2   1   4       4217.83       4438.44       671.53 o                         
  -1   1   4     167149.33     168601.78      1494.28 o                         
   0   1   4      36752.89      39589.70      1404.10 o                         
   1   1   4      68069.41      64475.34      2380.87 o                         
   2   1   4      17414.29      17745.15       854.67 o                         
   3   1   4     128045.15     118791.53      1122.35 o                         
   4   1   4     491034.56     477532.78      3846.03 o                         
   5   1   4      34581.27      26718.31      1037.81 o                         
   6   1   4     160639.61     159216.55      1587.25 o                         
   7   1   4      93672.65      93635.28       863.35 o                         
   8   1   4      31597.87      28368.86      1098.86 o                         
   9   1   4      83936.27      81632.99      1404.10 o                         
  10   1   4       2026.71       1474.54       556.21 o                         
  11   1   4      21226.25      22829.95      1159.91 o                         
  12   1   4      58353.26      54664.00      3846.02 o                         
  13   1   4      46858.91      47876.82       863.35 o                         
  14   1   4      46430.34      48781.02       863.35 o                         
  15   1   4       2627.05       2551.06       556.21 o                         
  16   1   4      33786.14      34568.81       903.44 o                         
  17   1   4       3948.30       4449.22       643.21 o                         
  18   1   4      31368.72      31867.47       949.68 o                         
  19   1   4     173321.48     178723.38      2113.88 o                         
  20   1   4       6392.29       6171.28       777.01 o                         
  21   1   4      76817.88      79508.93      1709.34 o                         
  22   1   4       4084.29       5383.32       863.35 o                         
  23   1   4      56446.68      59287.29      2924.19 o                         
  24   1   4      32866.34      36800.18      1249.62 o                         
  25   1   4       5125.56       9111.84      2197.72 o                         
  26   1   4       5516.19      12641.52      3235.54 o                         
  27   1   4       4495.05      14231.83      8302.52 o                         
  28   1   4      20965.10      24541.26      4395.45 o                         
  29   1   4       5235.51       3894.86      7081.56 o                         
  30   1   4       2505.67       1763.29      7370.73 o                         
 -30   2   4          8.42       9034.03      7569.94 o                         
 -29   2   4       7162.35      12057.21      5250.12 o                         
 -28   2   4       5486.55       3414.57      3531.04 o                         
 -27   2   4       1103.67       3402.40      5788.85 o                         
 -26   2   4       2457.66          0.00      6143.37 o                         
 -25   2   4        271.65       7453.87      3174.49 o                         
 -24   2   4       1416.75       3109.55      2258.77 o                         
 -23   2   4       4639.97       3352.40      1509.01 o                         
 -22   2   4       5224.41       4425.97      1709.34 o                         
 -21   2   4      36723.76      36384.55      1546.84 o                         
 -20   2   4       8867.53       9640.75      1831.44 o                         
 -19   2   4     125142.44     123424.13      2239.73 o                         
 -18   2   4       1194.20        927.93       850.47 o                         
 -17   2   4      24205.47      25618.67       937.97 o                         
 -16   2   4        946.07       1603.53       643.21 o                         
 -15   2   4       8565.12       7989.25       854.67 o                         
 -14   2   4        146.49        627.92       586.06 o                         
 -13   2   4       1401.22       1787.70       549.43 o                         
 -12   2   4      57661.27      53618.82       879.09 o                         
 -11   2   4      10291.51      10144.50      1587.25 o                         
 -10   2   4      21535.23      23333.48       793.62 o                         
  -9   2   4      11614.21      12619.25      1404.10 o                         
  -8   2   4      24301.67      23898.53      1037.81 o                         
  -7   2   4      85644.09      85384.31      1286.41 o                         
  -6   2   4      32425.68      31635.57      1526.20 o                         
  -5   2   4      18626.19      18018.67       556.21 o                         
  -4   2   4      39313.64      35173.58      1098.86 o                         
  -3   2   4      20562.24      20570.83       556.21 o                         
  -2   2   4       2340.46       2114.90       381.36 o                         
  -1   2   4      15912.25      17409.15       604.34 o                         
   0   2   4        754.56       1660.50       609.54 o                         
   1   2   4      16535.66      15705.53      1098.86 o                         
   2   2   4       4640.68       4963.51       496.77 o                         
   3   2   4     109022.48     109801.90      1526.20 o                         
   4   2   4      25292.05      26189.50       468.98 o                         
   5   2   4     188416.95     192602.78      1681.87 o                         
   6   2   4      14965.42      16505.54       610.48 o                         
   7   2   4      11077.24      11497.79       488.38 o                         
   8   2   4      18033.78      21240.19      2686.11 o                         
   9   2   4      37695.38      35351.90       777.01 o                         
  10   2   4       7353.98       7149.04       496.77 o                         
  11   2   4      25423.78      26112.58       732.57 o                         
  12   2   4      23046.86      23311.23       671.53 o                         
  13   2   4        238.20        843.57       468.98 o                         
  14   2   4        674.69       1220.96       518.01 o                         
  15   2   4      17286.13      19045.46       730.04 o                         
  16   2   4        802.48       1483.93       556.21 o                         
  17   2   4      11289.35      13243.39       793.62 o                         
  18   2   4      11847.98      11488.70       777.01 o                         
  19   2   4      40458.56      42087.62      1037.81 o                         
  20   2   4      27982.84      28170.15       990.04 o                         
  21   2   4       6150.30       6978.74       863.35 o                         
  22   2   4        475.79       2011.93       990.04 o                         
  23   2   4       2391.51       2808.20      1036.02 o                         
  24   2   4      13940.27      16376.05      1112.42 o                         
  25   2   4       2497.26       3113.44      1208.69 o                         
  26   2   4        228.86       3258.60      1941.09 o                         
  27   2   4      12121.83      13154.22      4739.68 o                         
  28   2   4        509.87          0.00      9767.67 o                         
  30   2   4          5.09       3187.08      3581.13 o                         
 -30   3   4      21938.39      28226.89      9462.43 o                         
 -29   3   4       8834.50       5356.95      3454.98 o                         
 -28   3   4        259.23       6614.41      5433.26 o                         
 -27   3   4      15844.63       6983.09      4008.30 o                         
 -26   3   4      28731.16      21879.02      4488.43 o                         
 -25   3   4        195.11          0.00      4013.87 o                         
 -24   3   4       2097.87       3618.48      2833.38 o                         
 -23   3   4        468.85       3248.32      1854.69 o                         
 -22   3   4      14664.76      16482.69      2441.92 o                         
 -21   3   4       2133.84       3540.78      1953.53 o                         
 -20   3   4       8931.08      11810.88      1112.42 o                         
 -19   3   4       7752.55       9636.51       990.04 o                         
 -18   3   4       1104.45       2747.16       863.35 o                         
 -17   3   4       6043.95       6717.49       863.35 o                         
 -16   3   4       5414.69       6049.29       777.01 o                         
 -15   3   4      16845.74      17162.34      1343.05 o                         
 -14   3   4       3982.50       5108.10       674.64 o                         
 -13   3   4      18256.13      18999.54       762.73 o                         
 -12   3   4       3881.42       4097.87       854.67 o                         
 -11   3   4       5233.69       5032.26      1159.91 o                         
 -10   3   4     167768.95     163779.34      1813.03 o                         
  -9   3   4       2018.07       2152.38       431.67 o                         
  -8   3   4      15683.63      16009.82      2441.92 o                         
  -7   3   4      56846.89      52895.69      1220.96 o                         
  -6   3   4       3992.53       4665.05       468.98 o                         
  -5   3   4      84816.48      82971.71      1282.01 o                         
  -4   3   4        981.81        854.67       431.67 o                         
  -3   3   4      80857.77      78526.36      1076.60 o                         
  -2   3   4      11353.49      12644.29       518.01 o                         
  -1   3   4       2370.73       1892.49       518.01 o                         
   0   3   4      23369.64      21047.98       850.47 o                         
   1   3   4       5370.05       7977.89       496.77 o                         
   2   3   4      38521.56      36926.92       730.04 o                         
   3   3   4      35227.08      32303.44      1159.91 o                         
   4   3   4       9839.34       9805.82       610.48 o                         
   5   3   4      10003.83       9244.97       488.38 o                         
   6   3   4      37441.03      37517.96       586.06 o                         
   7   3   4      97472.70      91687.19      1159.91 o                         
   8   3   4      22088.45      20176.50       609.54 o                         
   9   3   4       2842.51       4796.81       517.69 o                         
  10   3   4      27632.45      25005.61       671.53 o                         
  11   3   4      44378.84      39678.88      1526.20 o                         
  12   3   4      18599.43      17598.84       643.21 o                         
  13   3   4       7566.58       7983.19       610.48 o                         
  14   3   4       2177.29       2441.92       556.21 o                         
  15   3   4      25958.88      26904.46       816.78 o                         
  16   3   4       2319.07       3130.54       604.34 o                         
  17   3   4      20673.66      19547.54       777.01 o                         
  18   3   4       3737.43       2972.26       643.21 o                         
  19   3   4       8217.18       8250.62      1037.81 o                         
  20   3   4       2907.41       2429.06       816.78 o                         
  21   3   4        193.10       1686.09       903.44 o                         
  22   3   4       7910.19       7907.42      1892.49 o                         
  23   3   4       2102.97       2075.63      1036.02 o                         
  24   3   4        194.58       1162.17      1163.12 o                         
  25   3   4       2130.49       2222.77      1681.87 o                         
  26   3   4      14781.82      14768.09      4273.35 o                         
  27   3   4       1420.11       4843.13      3236.69 o                         
  28   3   4       1038.65       7281.49      3297.52 o                         
  29   3   4       1822.20        238.04      5132.02 o                         
  30   3   4       2579.46       6939.28      3478.71 o                         
 -30   4   4       8348.78      16327.42     10988.62 o                         
 -29   4   4      15907.43      24817.79      4843.13 o                         
 -28   4   4     122481.65     124026.91      6959.46 o                         
 -27   4   4      11113.11       5206.06      4107.06 o                         
 -26   4   4      17323.64       9087.28      6532.13 o                         
 -25   4   4       1190.81          0.00      4573.30 o                         
 -24   4   4      26116.84      27625.43      2868.13 o                         
 -23   4   4        760.02       2995.61      1854.69 o                         
 -22   4   4       5994.82       7428.58      1709.34 o                         
 -21   4   4        316.34       2419.72      1406.95 o                         
 -20   4   4     110116.00     107477.07      2331.04 o                         
 -19   4   4       1423.53       2136.68      1025.27 o                         
 -18   4   4      50847.84      55410.49      2625.06 o                         
 -17   4   4       4854.17       8846.56       903.44 o                         
 -16   4   4      56581.93      56303.69      1249.62 o                         
 -15   4   4        119.08       1633.03       674.64 o                         
 -14   4   4        984.97       1424.45       643.21 o                         
 -13   4   4       5239.97       4023.44       643.21 o                         
 -12   4   4      14687.02      16055.83       690.68 o                         
 -11   4   4        368.27       1185.51       793.62 o                         
 -10   4   4      25302.55      23426.82       643.21 o                         
  -9   4   4       6629.13       7518.71       556.21 o                         
  -8   4   4      31188.57      32564.17      1220.96 o                         
  -7   4   4        821.02       2197.72       863.35 o                         
  -6   4   4       3425.48       4073.96       586.06 o                         
  -5   4   4     105316.48     102134.30      2380.87 o                         
  -4   4   4     735936.88     735080.44      6216.10 o                         
  -3   4   4      65073.14      71567.05      1076.60 o                         
  -2   4   4     192936.12     192203.45      2113.88 o                         
  -1   4   4       1170.56       2223.89       549.43 o                         
   0   4   4       1542.74       9683.06      3723.92 o                         
   1   4   4       3684.23       4812.29       643.21 o                         
   2   4   4      88051.88      89178.82      1208.69 o                         
   3   4   4      34436.42      33835.29       730.04 o                         
   4   4   4     888985.38     914410.31      7810.08 o                         
   5   4   4      31943.22      34903.62       643.21 o                         
   6   4   4       6835.70       7373.88       381.36 o                         
   7   4   4       1677.23       2016.00       610.48 o                         
   8   4   4       3722.67       4812.56       546.03 o                         
   9   4   4       4500.99       3923.01      1526.20 o                         
  10   4   4     170459.08     167263.44      1726.70 o                         
  11   4   4       4117.10       5035.55       381.36 o                         
  12   4   4      64815.14      61740.33      1275.90 o                         
  13   4   4      19215.29      20574.78       604.34 o                         
  14   4   4       6565.57       7418.36       556.21 o                         
  15   4   4       1216.93       2448.08       610.48 o                         
  16   4   4      25666.87      23444.94       777.01 o                         
  17   4   4      20498.44      21744.14       816.78 o                         
  18   4   4      14610.44      14976.25       730.04 o                         
  19   4   4       9089.31       9238.04       863.35 o                         
  20   4   4      85509.66      82579.51      2197.72 o                         
  21   4   4       1674.16       1964.15       990.04 o                         
  22   4   4      26155.05      25926.36      1163.12 o                         
  23   4   4       7908.26       9455.84      2869.25 o                         
  24   4   4      62732.66      63115.80      3534.67 o                         
  25   4   4       1104.02       4761.74      1831.44 o                         
  26   4   4      65853.99      65366.80      2814.75 o                         
  27   4   4      11717.73      22372.54      6165.84 o                         
  28   4   4     134634.47     135705.59      6255.25 o                         
  29   4   4       6475.85       9557.32      4212.31 o                         
  30   4   4       5164.44       5389.41      2956.05 o                         
 -29   5   4       2482.46       2270.03      3476.43 o                         
 -28   5   4        298.43       7465.63      8180.42 o                         
 -27   5   4      44782.38      43507.43      3884.31 o                         
 -26   5   4      25692.20      25187.14      4657.32 o                         
 -25   5   4       1216.36       3174.49      5460.29 o                         
 -24   5   4       1155.84       6005.68      6959.46 o                         
 -23   5   4      21421.60      20936.59      2137.73 o                         
 -22   5   4      52720.61      44991.08      3907.07 o                         
 -21   5   4       6705.15       6600.41      1437.46 o                         
 -20   5   4      74577.48      73088.79      2066.64 o                         
 -19   5   4       1882.71       2728.37      1083.05 o                         
 -18   5   4      15371.63      13109.76      1112.42 o                         
 -17   5   4      24205.85      24925.55      1196.98 o                         
 -16   5   4       5583.28       5748.90       863.35 o                         
 -15   5   4       6723.14       6386.55       777.01 o                         
 -14   5   4      69541.38      63357.57      1526.20 o                         
 -13   5   4       4687.39       5288.58       643.21 o                         
 -12   5   4       1183.10       2354.71       586.06 o                         
 -11   5   4       6095.66       7195.64       915.72 o                         
 -10   5   4     209373.30     213100.14      2158.37 o                         
  -9   5   4      76985.19      76195.61      2258.77 o                         
  -8   5   4      21120.02      19818.84      5250.12 o                         
  -7   5   4      77408.06      74378.20      1249.62 o                         
  -6   5   4      13089.63      11237.09       700.17 o                         
  -5   5   4      71270.61      68227.36      1159.91 o                         
  -4   5   4      38976.32      37544.56       863.35 o                         
  -3   5   4     185400.03     181796.09      2066.64 o                         
  -2   5   4      30787.72      30856.10       816.78 o                         
  -1   5   4      88552.91      88052.76      1831.44 o                         
   0   5   4      33610.96      30617.08      2075.63 o                         
   1   5   4      86554.55      88503.54      1249.62 o                         
   2   5   4     166788.64     175898.11      4029.16 o                         
   3   5   4      32046.36      30538.75       730.04 o                         
   4   5   4     118263.94     121480.34      5433.26 o                         
   5   5   4       9724.50       8852.37       518.01 o                         
   6   5   4      20271.16      21211.49       730.04 o                         
   7   5   4      29333.73      23676.12      2014.58 o                         
   8   5   4      39635.70      38405.70       816.78 o                         
   9   5   4      38630.26      35803.23      1098.86 o                         
  10   5   4      51327.95      47618.01      1076.60 o                         
  11   5   4      32174.23      33198.60       789.95 o                         
  12   5   4       3684.75       3407.45       517.69 o                         
  13   5   4       1871.66       2535.16       643.21 o                         
  14   5   4       6795.00       7301.37       643.21 o                         
  15   5   4      41000.92      37211.55      1526.20 o                         
  16   5   4       2901.16       4346.48       762.73 o                         
  17   5   4       3212.15       3751.67      1037.81 o                         
  18   5   4      59223.11      58431.11      1465.15 o                         
  19   5   4      16969.70      17246.68      1015.90 o                         
  20   5   4      50201.21      46479.71      1770.39 o                         
  21   5   4      29051.44      31116.32      1422.56 o                         
  22   5   4       4716.34       3427.73      1163.12 o                         
  23   5   4      49861.64      49216.43      1720.23 o                         
  24   5   4       5619.88       5005.93      2869.25 o                         
  25   5   4        310.75       3287.43      1720.23 o                         
  26   5   4      16273.99      18872.57      2573.49 o                         
  27   5   4       4005.51       6525.81      4640.71 o                         
  28   5   4       2718.14      10785.13      6471.08 o                         
  29   5   4        686.78       2366.61      3266.95 o                         
 -29   6   4       1501.19       5565.53      5555.36 o                         
 -28   6   4      14053.86      17087.07      7447.85 o                         
 -27   6   4       2451.80      10256.05      4786.33 o                         
 -26   6   4        123.64       7563.96      6654.22 o                         
 -25   6   4       3210.43       6815.01     10500.24 o                         
 -24   6   4       1446.15       6507.99      3297.29 o                         
 -23   6   4      28478.51      29823.23      2519.55 o                         
 -22   6   4       2365.36       5823.69      1818.85 o                         
 -21   6   4      13115.05      13447.61      2747.16 o                         
 -20   6   4       9252.80       8722.03      1422.56 o                         
 -19   6   4      77765.78      75140.41      2027.49 o                         
 -18   6   4      30538.17      30639.51      2930.30 o                         
 -17   6   4      12998.21      13100.75      2319.82 o                         
 -16   6   4      26013.41      23005.52      1159.91 o                         
 -15   6   4      10094.99      12795.24       903.44 o                         
 -14   6   4       3787.03       4568.02      1159.91 o                         
 -13   6   4       1799.87       1839.07       674.64 o                         
 -12   6   4      27773.10      27952.48      2136.68 o                         
 -11   6   4      31481.73      30161.59       700.17 o                         
 -10   6   4      12381.91      13869.16       586.06 o                         
  -9   6   4      32730.39      34627.19      1036.02 o                         
  -8   6   4      48336.18      51308.94      3907.07 o                         
  -7   6   4      43375.07      39643.83      1831.44 o                         
  -6   6   4       8053.65      16855.71      7203.65 o                         
  -5   6   4      12470.90      13763.64       879.09 o                         
  -4   6   4       2920.33       2169.55       556.21 o                         
  -3   6   4      11121.19      10897.29       730.04 o                         
  -2   6   4       4868.40       5983.08       609.54 o                         
  -1   6   4      80832.05      80006.55      2625.06 o                         
   0   6   4      14658.20      15885.05       937.97 o                         
   1   6   4     255456.14     257163.52      6532.12 o                         
   2   6   4      52686.47      51858.94      1770.39 o                         
   3   6   4      99178.78      99800.30      2564.01 o                         
   4   6   4      31479.31      32608.26       762.73 o                         
   5   6   4      69924.22      67599.06       990.04 o                         
   6   6   4       8106.37       8590.84       556.21 o                         
   7   6   4     106822.88     102686.96      2930.30 o                         
   8   6   4       4300.13       4833.16      1404.10 o                         
   9   6   4      34974.15      33524.63      3235.54 o                         
  10   6   4       8539.63       8990.36       586.06 o                         
  11   6   4       2854.45       3355.46       496.77 o                         
  12   6   4       9643.46       8323.30       732.57 o                         
  13   6   4       4183.80       3910.91       730.04 o                         
  14   6   4      21591.06      21490.60      1159.91 o                         
  15   6   4      17105.47      15531.17       990.04 o                         
  16   6   4      25860.65      28313.30      2014.58 o                         
  17   6   4      50815.12      48727.82      1709.34 o                         
  18   6   4      15319.07      14559.72      1172.12 o                         
  19   6   4      24945.17      26004.12      1286.75 o                         
  20   6   4       8242.79       9233.81      1422.56 o                         
  21   6   4       2849.94       2610.32      1249.62 o                         
  22   6   4        397.17       1994.23      1286.41 o                         
  23   6   4      16901.16      18293.42      1720.23 o                         
  24   6   4        148.69       1537.16      1642.41 o                         
  25   6   4      11124.43      11206.16      2463.77 o                         
  26   6   4        498.87       3130.20      4392.93 o                         
  27   6   4      27562.64      34991.26      7630.99 o                         
  28   6   4       2718.83      13562.72      5555.36 o                         
  29   6   4       8373.81       8701.02      5799.55 o                         
 -28   7   4      25148.68      24937.39      6471.08 o                         
 -27   7   4      24115.38      35913.07     20628.09 o                         
 -26   7   4       1476.99       1910.57      4378.70 o                         
 -25   7   4     112860.56     102248.72      6898.42 o                         
 -24   7   4       3880.36       4700.69      3794.33 o                         
 -23   7   4       5686.29       2759.37      2373.03 o                         
 -22   7   4      24637.51      20136.97      1941.09 o                         
 -21   7   4      22818.53      28112.97      2380.87 o                         
 -20   7   4        501.54       3669.66      2075.63 o                         
 -19   7   4     102162.96     104130.00      2326.25 o                         
 -18   7   4      12502.67      11820.33      2258.77 o                         
 -17   7   4     152558.78     150005.08      2545.78 o                         
 -16   7   4       4306.77       5099.43      1112.42 o                         
 -15   7   4      33987.16      32478.46      1260.84 o                         
 -14   7   4      10484.01       9278.53       990.04 o                         
 -13   7   4      15718.76      14847.50      1098.86 o                         
 -12   7   4       6552.45       7846.34       643.21 o                         
 -11   7   4       6188.59       6771.24       643.21 o                         
 -10   7   4      10603.81      10640.69       915.72 o                         
  -9   7   4       5439.28       6839.54       850.47 o                         
  -8   7   4       3800.66       5164.39      1343.05 o                         
  -7   7   4     468876.34     472421.50      5698.10 o                         
  -6   7   4      14899.58      19566.76      2380.87 o                         
  -5   7   4      82668.09      81697.66      1546.84 o                         
  -4   7   4      86742.84      86829.84      1581.50 o                         
  -3   7   4     284926.91     277972.72      2758.67 o                         
  -2   7   4       8702.72       9340.59       738.25 o                         
  -1   7   4     334260.88     326428.94      3337.27 o                         
   0   7   4       4003.44       6077.26       903.48 o                         
   1   7   4     287303.12     284072.06      2931.58 o                         
   2   7   4       5371.15      13491.59      4273.35 o                         
   3   7   4     251147.16     244758.78      2572.82 o                         
   4   7   4       7750.04       8612.21      1282.01 o                         
   5   7   4      99002.30      93294.13      1231.88 o                         
   6   7   4       3473.24       2438.48      1037.81 o                         
   7   7   4     364199.34     364945.03      4019.07 o                         
   8   7   4      36296.05      35587.97      1282.01 o                         
   9   7   4       1349.64        567.39       700.17 o                         
  10   7   4       7571.64       7727.39       730.04 o                         
  11   7   4      55792.17      51988.29      1163.12 o                         
  12   7   4        854.20       1975.08       730.04 o                         
  13   7   4      21878.55      21055.90       903.44 o                         
  14   7   4       4343.16       3533.49      1098.86 o                         
  15   7   4      17259.57      17279.12      1112.42 o                         
  16   7   4        404.24        834.32      1025.27 o                         
  17   7   4     174308.98     171765.56      2726.48 o                         
  18   7   4      21338.24      25406.38      1406.95 o                         
  19   7   4      53298.81      56585.24      2747.16 o                         
  20   7   4       5304.90       6059.44      1467.69 o                         
  21   7   4      26224.84      28570.02      1915.48 o                         
  22   7   4       2480.25       2330.44      1897.16 o                         
  23   7   4       6971.89       6860.26      2023.91 o                         
  24   7   4       2738.07       5066.98      2072.03 o                         
  25   7   4      77541.29      72451.73      3337.27 o                         
  26   7   4       5124.25      11769.08      4103.87 o                         
  27   7   4      19395.36      27288.06      4581.88 o                         
  28   7   4      19694.04      19064.71      3474.48 o                         
 -27   8   4        516.02       2444.08      4138.73 o                         
 -26   8   4      41831.19      49728.75      4720.69 o                         
 -25   8   4        791.45       5609.67      5189.07 o                         
 -24   8   4      38932.14      40943.36      4486.92 o                         
 -23   8   4        311.23       3219.07      2686.11 o                         
 -22   8   4        845.65       3508.93      1980.08 o                         
 -21   8   4        429.15       2435.49      1633.56 o                         
 -20   8   4     224542.56     220555.91      7630.99 o                         
 -19   8   4       4851.05       3502.41      1509.01 o                         
 -18   8   4       4838.98       9677.92      3479.73 o                         
 -17   8   4      10818.67      10660.25      1286.41 o                         
 -16   8   4     318416.72     341120.22      4392.93 o                         
 -15   8   4        906.12       2895.42      1172.12 o                         
 -14   8   4       3025.28       4945.42      1172.12 o                         
 -13   8   4       8829.49      10003.11       937.97 o                         
 -12   8   4     325447.25     336423.38      5250.12 o                         
 -11   8   4      22261.63      22881.88       903.48 o                         
 -10   8   4      32972.41      36084.31      1159.91 o                         
  -9   8   4       1783.99       3751.23      1343.05 o                         
  -8   8   4    1283649.50    1283816.75     26854.97 o                         
  -7   8   4       9485.07      10310.75      1220.96 o                         
  -6   8   4       5871.61       7138.24       831.87 o                         
  -5   8   4       9469.59      10644.35       900.22 o                         
  -4   8   4     653198.50     679808.56     13119.19 o                         
  -3   8   4       1572.52       2441.92       604.34 o                         
  -2   8   4     131259.86     130588.88      1846.95 o                         
  -1   8   4        492.63       1590.95      1770.39 o                         
   0   8   4        743.00        875.72      1231.88 o                         
   1   8   4       1271.99       6411.07      3540.78 o                         
   2   8   4      13571.76      10118.95      1526.20 o                         
   3   8   4       5856.32       7491.69      2502.96 o                         
   4   8   4     715669.81     744545.88     10683.38 o                         
   5   8   4      18993.41      19864.03       831.87 o                         
   6   8   4      64751.50      67474.95      2502.96 o                         
   7   8   4      19970.25      19517.78      3052.39 o                         
   8   8   4    1384355.75    1375457.25     17520.72 o                         
   9   8   4        237.36       2058.98       774.49 o                         
  10   8   4      16347.36      18676.24       942.27 o                         
  11   8   4      38869.45      35758.10      1144.09 o                         
  12   8   4     471571.88     483226.31      4704.65 o                         
  13   8   4       8678.78       7980.15       850.47 o                         
  14   8   4      27698.93      27313.53      1220.96 o                         
  15   8   4       1342.08       3394.26      1056.07 o                         
  16   8   4     288683.78     318186.94      4083.89 o                         
  17   8   4       7836.02      10752.69      2014.58 o                         
  18   8   4        495.98       4307.79      1681.87 o                         
  19   8   4        711.03       1568.75      1422.56 o                         
  20   8   4     196955.48     193271.70      3613.74 o                         
  21   8   4       1581.04       2742.90      1842.68 o                         
  22   8   4        887.49       2558.92      2136.68 o                         
  23   8   4       1539.91       2700.76      2112.14 o                         
  24   8   4      34342.00      41140.32      2686.11 o                         
  25   8   4       5582.92       5869.99      2224.85 o                         
  26   8   4       7640.19       7964.96      2874.93 o                         
  27   8   4       5476.30      11905.83      4639.64 o                         
 -26   9   4      11344.31      14128.84      4864.54 o                         
 -25   9   4      25986.15      28920.55      4927.53 o                         
 -24   9   4       4931.33       5944.73      4694.46 o                         
 -23   9   4       4407.62       3791.40      2450.33 o                         
 -22   9   4       1635.74       3251.74      2082.36 o                         
 -21   9   4       7094.40       9444.98      2331.04 o                         
 -20   9   4      13794.22      14544.56      2197.72 o                         
 -19   9   4      35820.68      31794.32      2103.33 o                         
 -18   9   4      62996.97      63307.32      2485.90 o                         
 -17   9   4      68328.02      71893.87      2373.03 o                         
 -16   9   4      18585.17      18631.86      1509.01 o                         
 -15   9   4       3782.44       4136.00      1349.27 o                         
 -14   9   4       9812.21      10988.62      1319.49 o                         
 -13   9   4       3347.88       1910.21      1404.10 o                         
 -12   9   4       5807.06       4263.59      1076.60 o                         
 -11   9   4       3170.19       3967.02      1098.86 o                         
 -10   9   4      58742.38      53363.16      2014.58 o                         
  -9   9   4       3465.02       4603.11      1343.05 o                         
  -8   9   4      90251.66      93603.95      1919.60 o                         
  -7   9   4      91143.84      87121.91      1490.30 o                         
  -6   9   4      18438.58      19472.49       957.74 o                         
  -5   9   4      56877.04      61816.74      3839.91 o                         
  -4   9   4      12840.16      12473.76      1343.05 o                         
  -3   9   4     101194.99     104463.06      1554.03 o                         
  -2   9   4       4322.90       6120.38       892.58 o                         
  -1   9   4      76995.34      75981.09      2869.25 o                         
   0   9   4      12868.94      15825.59      4700.69 o                         
   1   9   4      11300.02      10458.47      1557.84 o                         
   2   9   4        432.46       1454.17      5372.22 o                         
   3   9   4      60905.65      60100.62      3534.67 o                         
   4   9   4      52483.99      51093.02      1366.50 o                         
   5   9   4      36614.93      39142.81       937.97 o                         
   6   9   4      14979.31      16902.75      2686.11 o                         
   7   9   4      94446.84      91202.16      3174.49 o                         
   8   9   4       9117.69       8058.32       976.77 o                         
   9   9   4      21896.70      21403.96      1158.30 o                         
  10   9   4       5379.32       6193.41      3296.59 o                         
  11   9   4        512.67       1497.28      1343.05 o                         
  12   9   4       3311.58       2589.72       789.95 o                         
  13   9   4       7632.41       6903.28      1036.02 o                         
  14   9   4      50671.39      48877.23      2136.68 o                         
  15   9   4      10850.44      12977.90      1494.28 o                         
  16   9   4      12085.22      12820.06      1509.01 o                         
  17   9   4      26927.83      25236.99      2197.72 o                         
  18   9   4      32493.68      31749.10      1893.49 o                         
  19   9   4      60559.44      55472.29      2808.21 o                         
  20   9   4       1275.52       2915.94      2197.72 o                         
  21   9   4      56491.78      51621.83      4269.89 o                         
  22   9   4       4679.21       3113.44      2223.04 o                         
  23   9   4       5331.81       9569.03      4334.40 o                         
  24   9   4      24540.68      23219.37      3784.97 o                         
  25   9   4       5074.16       8120.48      6776.32 o                         
  26   9   4       1571.85       7686.73      3871.04 o                         
 -25  10   4       1646.43       2725.73      5057.44 o                         
 -24  10   4        957.91       3995.65      4339.95 o                         
 -23  10   4       9228.72      12548.24      3042.15 o                         
 -22  10   4      25572.10      26137.84      2548.30 o                         
 -21  10   4       9888.57       8272.74      3479.73 o                         
 -20  10   4      26837.71      26892.39      2930.30 o                         
 -19  10   4      39816.48      37146.77      4639.64 o                         
 -18  10   4       4196.67       3065.96      1906.82 o                         
 -17  10   4      19942.40      23208.49      1899.37 o                         
 -16  10   4      17064.04      14426.54      1770.39 o                         
 -15  10   4        993.91       3177.47      3174.49 o                         
 -14  10   4       1742.93       2441.92      1349.27 o                         
 -13  10   4        269.77        549.43      1208.69 o                         
 -12  10   4       6731.35       6854.91      1249.62 o                         
 -11  10   4       2096.27       3279.14      1199.46 o                         
 -10  10   4      61193.65      57751.32      1494.28 o                         
  -9  10   4      42919.57      40772.42      2014.58 o                         
  -8  10   4       3941.10       3767.53      1038.41 o                         
  -7  10   4      25070.42      25476.51      2441.92 o                         
  -6  10   4       3445.19       3317.09       976.77 o                         
  -5  10   4      40622.59      40642.51      1770.39 o                         
  -4  10   4       2025.67       2773.32       993.08 o                         
  -3  10   4      66006.73      67559.43      1546.84 o                         
  -2  10   4      13023.20      12760.33      1083.05 o                         
  -1  10   4      31961.06      30679.86      1056.07 o                         
   0  10   4       1381.18       2996.77      2869.25 o                         
   1  10   4      28324.12      29929.99      4273.35 o                         
   2  10   4     101631.91      98217.31      1875.93 o                         
   3  10   4      17651.75      20047.49      1465.15 o                         
   4  10   4        424.99       1798.14       848.07 o                         
   5  10   4      22976.37      21718.31      2808.20 o                         
   6  10   4      38175.88      37508.30      1892.48 o                         
   7  10   4       4677.69       4998.38      1106.73 o                         
   8  10   4      36475.04      35374.29      1437.46 o                         
   9  10   4      71907.19      76609.05      1720.23 o                         
  10  10   4      57712.43      56654.95      2686.11 o                         
  11  10   4      17196.96      19371.07      1953.53 o                         
  12  10   4      54613.64      51103.58      1633.56 o                         
  13  10   4        116.13       2129.35      1343.05 o                         
  14  10   4       3549.54       4210.46      1422.56 o                         
  15  10   4       5204.82       4432.45      1422.56 o                         
  16  10   4       9727.35      10097.14      1892.49 o                         
  17  10   4      13360.89      13344.10      1846.95 o                         
  18  10   4       1472.85       3385.38      1806.95 o                         
  19  10   4      29524.00      28712.41      4944.88 o                         
  20  10   4       2387.53       7988.08      2956.40 o                         
  21  10   4      14264.65      13731.16      4273.35 o                         
  22  10   4       5596.92       5738.50      3784.97 o                         
  23  10   4      12375.65       9769.49      2317.06 o                         
  24  10   4       4766.06       5269.74      4334.40 o                         
  25  10   4       3816.21       3511.24      2610.18 o                         
 -24  11   4        274.16       7214.63      4456.50 o                         
 -23  11   4         98.23       1439.71      3880.88 o                         
 -22  11   4         23.17       3038.38      2623.67 o                         
 -21  11   4       1192.20       5001.79      4273.35 o                         
 -20  11   4       2428.12       5808.00      2686.11 o                         
 -19  11   4       3249.73       2935.61      1980.08 o                         
 -18  11   4       5012.47       6232.08      2027.49 o                         
 -17  11   4       2644.36       3365.60      1935.52 o                         
 -16  11   4      12494.32      10302.04      2143.64 o                         
 -15  11   4        628.29       2898.45      1848.68 o                         
 -14  11   4        253.23       1320.44      1800.45 o                         
 -13  11   4      37769.21      30406.21      1980.08 o                         
 -12  11   4        606.81       1805.04      1553.90 o                         
 -11  11   4      12428.08      15039.80      1465.15 o                         
 -10  11   4      14399.69      12873.79      1373.28 o                         
  -9  11   4       1638.20       1633.56      1196.98 o                         
  -8  11   4       4481.68       3750.09      2075.63 o                         
  -7  11   4      17855.31      21173.06      3052.40 o                         
  -6  11   4      23419.15      24408.44      1526.20 o                         
  -5  11   4       7409.61       5103.00      1010.01 o                         
  -4  11   4       2581.82       3938.46      2197.72 o                         
  -3  11   4       1957.18       4208.49      1309.97 o                         
  -2  11   4      12223.80      11810.34      1146.00 o                         
  -1  11   4      10911.35      13591.18      2075.63 o                         
   0  11   4       3122.34       6642.08      1716.39 o                         
   1  11   4       1087.21       3296.59      1709.34 o                         
   2  11   4       7801.09       8194.91      1526.20 o                         
   3  11   4       2725.41       3292.06      1159.91 o                         
   4  11   4        887.76       3631.22      1770.39 o                         
   5  11   4       1903.31       5175.59      2808.20 o                         
   6  11   4       2814.37       3337.29      1159.91 o                         
   7  11   4       9344.83      11138.84      1260.84 o                         
   8  11   4       2065.19       3450.19      2564.01 o                         
   9  11   4      17408.29      20060.51      1526.20 o                         
  10  11   4       4286.55       3079.53      1525.45 o                         
  11  11   4       3989.40       5344.86      1199.46 o                         
  12  11   4        117.21       2586.91      1349.27 o                         
  13  11   4       8588.19       7266.13      1373.28 o                         
  14  11   4         88.85       1664.94      1465.15 o                         
  15  11   4        276.43       4168.70      1758.18 o                         
  16  11   4       2309.59       4335.89      2136.68 o                         
  17  11   4      10529.82      12573.22      5128.02 o                         
  18  11   4       5922.18       6959.46      2730.15 o                         
  19  11   4      10618.51      10426.69      4029.16 o                         
  20  11   4       2831.20       6177.02      2913.70 o                         
  21  11   4       7757.87      15694.34      6959.46 o                         
  22  11   4        215.49       3147.78      4578.59 o                         
  23  11   4       1059.08       6336.35      2564.01 o                         
  24  11   4        968.18       3236.65      2317.06 o                         
 -23  12   4       2021.64       7015.81      4195.67 o                         
 -22  12   4       1685.11       5916.41      4090.21 o                         
 -21  12   4        842.20       3190.08      3839.19 o                         
 -20  12   4      25070.94      25023.64      4822.79 o                         
 -19  12   4      14564.90      18619.05      8241.47 o                         
 -18  12   4       5353.09       3703.57      2213.47 o                         
 -17  12   4       3545.54       6870.07      2303.85 o                         
 -16  12   4      12302.47      12628.34      2499.25 o                         
 -15  12   4       4191.90       7407.97      2363.97 o                         
 -14  12   4       2509.48       3738.85      1710.47 o                         
 -13  12   4       2928.80       6961.77      3418.68 o                         
 -12  12   4       1563.33       6526.37      4395.45 o                         
 -11  12   4        758.45       2424.47      1465.15 o                         
 -10  12   4       1457.34       3164.32      1490.30 o                         
  -9  12   4       1039.80       3659.57      1553.90 o                         
  -8  12   4     101784.19      97567.16      2752.23 o                         
  -7  12   4       8752.12       7916.17      1487.92 o                         
  -6  12   4       4587.77       5403.43      1366.35 o                         
  -5  12   4      42405.93      45994.57      3540.78 o                         
  -4  12   4     107902.58     109972.05      2511.73 o                         
  -3  12   4      46941.79      42709.61      1806.87 o                         
  -2  12   4      65347.39      55678.70      1833.02 o                         
  -1  12   4        772.88       3174.49      2930.30 o                         
   0  12   4       6199.86       7335.00      2991.35 o                         
   1  12   4        317.30       4273.35      2031.80 o                         
   2  12   4      32223.92      33582.49      1785.16 o                         
   3  12   4       8415.58      10303.22      1546.13 o                         
   4  12   4     108462.78     104987.65      3052.40 o                         
   5  12   4       4799.25      11123.25      3784.97 o                         
   6  12   4       9270.34      11232.81      1709.34 o                         
   7  12   4      21933.31      22954.01      1831.44 o                         
   8  12   4      58382.92      55187.31      2441.92 o                         
   9  12   4        256.45       3766.39      1648.59 o                         
  10  12   4      10671.90      13942.38      4395.45 o                         
  11  12   4       6987.44      10633.55      3418.68 o                         
  12  12   4      12829.91      11259.17      1546.84 o                         
  13  12   4       4986.19       4855.10      1460.09 o                         
  14  12   4       6335.04       7119.28      2258.77 o                         
  15  12   4       2102.85       3558.65      2258.77 o                         
  16  12   4      38642.60      38020.92      2879.29 o                         
  17  12   4      23505.55      25747.78      6104.79 o                         
  18  12   4      50829.34      49028.02      3601.83 o                         
  19  12   4       5133.67       4197.04      2662.95 o                         
  20  12   4      26688.80      33788.99      3198.60 o                         
  21  12   4        585.97       4288.62      6410.03 o                         
  22  12   4      14610.92      11796.22      5799.55 o                         
  23  12   4      14450.79       9815.42      4395.45 o                         
 -21  13   4      27377.29      26341.47      3004.02 o                         
 -20  13   4      40421.11      35597.98      5311.17 o                         
 -19  13   4       1154.79       5300.74      3113.44 o                         
 -18  13   4      75642.21      71856.27      5189.07 o                         
 -17  13   4       9931.03       7268.19      3723.92 o                         
 -16  13   4       6927.97       6654.22      2890.75 o                         
 -15  13   4        781.35       1864.26      2565.76 o                         
 -14  13   4      33183.38      39039.59      3884.64 o                         
 -13  13   4       5723.50       8346.13      2383.71 o                         
 -12  13   4       1599.55       3284.68      2014.58 o                         
 -11  13   4      23166.98      24619.64      1941.09 o                         
 -10  13   4       6591.42      10749.98      1726.70 o                         
  -9  13   4      19103.78      16808.19      1633.56 o                         
  -8  13   4      11616.04      10635.41      1994.71 o                         
  -7  13   4       2894.03       5968.21      1924.00 o                         
  -6  13   4       1332.61       2805.94      1526.20 o                         
  -5  13   4       9961.15       8799.46      1785.16 o                         
  -4  13   4      48446.23      47053.85      4761.74 o                         
  -3  13   4      10829.18       8293.30      2257.49 o                         
  -2  13   4      63817.30      58013.79      2016.50 o                         
  -1  13   4      14380.99      12475.30      2075.63 o                         
   0  13   4       4499.12       4537.34      2930.30 o                         
   1  13   4       4657.49       7869.89      2066.64 o                         
   2  13   4      55056.84      53888.89      1893.49 o                         
   3  13   4      47061.31      45016.17      1600.96 o                         
   4  13   4      42305.94      46903.83      1994.65 o                         
   5  13   4      35853.43      39665.14      2441.92 o                         
   6  13   4      13457.14      15230.57      1525.45 o                         
   7  13   4       8850.18       9142.44      3235.54 o                         
   8  13   4      26470.66      20886.05      1716.39 o                         
   9  13   4       1705.39       2240.19      1790.64 o                         
  10  13   4      12947.81      14220.28      2082.36 o                         
  11  13   4       7567.15       9807.95      2137.73 o                         
  12  13   4       5517.35       5755.15      1846.95 o                         
  13  13   4       2974.41       1599.96      1940.44 o                         
  14  13   4      14795.98      14166.36      1929.62 o                         
  15  13   4       8717.72      12278.45      6104.79 o                         
  16  13   4       1047.86       4796.01      2274.16 o                         
  17  13   4       4335.96       5205.14      2487.58 o                         
  18  13   4      11232.94      14421.93      6226.89 o                         
  19  13   4      10341.61      15168.66      3284.83 o                         
  20  13   4      44747.16      34780.59      3401.94 o                         
  21  13   4       8227.81      11710.90      4883.83 o                         
 -19  14   4       5977.65       5581.52      3201.93 o                         
 -18  14   4       2061.89       2479.81      3662.87 o                         
 -17  14   4      10708.64      12985.25      4380.27 o                         
 -16  14   4       8944.77       9763.96      6104.79 o                         
 -15  14   4       6048.27       9938.15      2841.34 o                         
 -14  14   4       8798.95      13056.30      3723.92 o                         
 -13  14   4       5866.36       7256.91      2383.71 o                         
 -12  14   4       2777.37       3045.97      2576.09 o                         
 -11  14   4        258.25        212.06      2369.84 o                         
 -10  14   4        255.88       1848.47      1892.49 o                         
  -9  14   4        235.87       2157.03      2050.54 o                         
  -8  14   4        802.67       4212.31      2137.13 o                         
  -7  14   4        152.76       2586.40      2104.80 o                         
  -6  14   4        672.92       4802.44      4090.21 o                         
  -5  14   4      18269.12      18434.94      1806.87 o                         
  -4  14   4       4621.26       6677.89      2113.88 o                         
  -3  14   4      79123.41      80057.42      3479.73 o                         
  -2  14   4       2183.29       4552.99      2353.61 o                         
  -1  14   4       3440.83       3784.97      1587.08 o                         
   0  14   4       4900.03       5985.09      1776.69 o                         
   1  14   4      13275.66      15126.95      2412.75 o                         
   2  14   4      17041.22      18406.13      3662.87 o                         
   3  14   4       7070.09       5499.01      1346.69 o                         
   4  14   4      11972.73      10288.44      2103.33 o                         
   5  14   4       6861.94       6327.44      2169.97 o                         
   6  14   4       7466.59       7143.64      1846.95 o                         
   7  14   4         14.23       4662.90      1716.39 o                         
   8  14   4         75.42       2753.65      2319.82 o                         
   9  14   4        280.65       1716.97      2223.04 o                         
  10  14   4       1271.28       1405.95      2661.63 o                         
  11  14   4         27.96       6052.76      4883.83 o                         
  12  14   4       2733.15       4718.49      2066.64 o                         
  13  14   4      11137.21      14266.38      2686.11 o                         
  14  14   4       4240.90       8756.27      4212.31 o                         
  15  14   4        974.61       4721.04      2511.73 o                         
  16  14   4      12308.55      12887.04      4151.26 o                         
  17  14   4       4887.57       6031.20      2843.03 o                         
  18  14   4      18189.31      17892.01      8424.61 o                         
  19  14   4      19087.20      17285.04      3540.78 o                         
 -17  15   4        531.64       4849.56      2459.41 o                         
 -16  15   4        415.13       4316.84      2777.79 o                         
 -15  15   4       3350.99       3454.07      3418.68 o                         
 -14  15   4       2703.96       5731.10      2661.63 o                         
 -13  15   4      14802.23      20391.28     10072.91 o                         
 -12  15   4        872.52       5565.00      3907.07 o                         
 -11  15   4       9437.10       7282.42      2529.18 o                         
 -10  15   4       1923.39       2284.94      2303.85 o                         
  -9  15   4      17686.09      17166.53      2169.97 o                         
  -8  15   4        587.42       3139.61      2063.64 o                         
  -7  15   4      11263.53       8827.59      2223.04 o                         
  -6  15   4       6070.62       9585.11      2038.78 o                         
  -5  15   4      14410.75      17415.73      2922.69 o                         
  -4  15   4      10882.37      18510.53      7692.04 o                         
  -3  15   4      66779.68      66262.59      7319.65 o                         
  -2  15   4       9377.84      11346.91      3235.54 o                         
  -1  15   4      11710.13      13244.33      3968.11 o                         
   0  15   4      10969.70       9179.33      3784.97 o                         
   1  15   4       1170.14       1775.78      2901.26 o                         
   2  15   4       7007.10       7564.47      3357.64 o                         
   3  15   4      91169.06      86912.29      5860.60 o                         
   4  15   4       1236.22        600.47      9715.36 o                         
   5  15   4      60804.62      76836.36     16171.59 o                         
   6  15   4       2627.62       5908.33      2973.76 o                         
   7  15   4       4986.15       4329.31      2808.20 o                         
   8  15   4        330.53        959.32      2473.67 o                         
   9  15   4       6777.00      12800.82      8302.52 o                         
  10  15   4       2457.78       4214.27      2282.08 o                         
  11  15   4      11503.35      11605.45      2137.73 o                         
  12  15   4        171.25       7224.39      2276.90 o                         
  13  15   4       3032.26       4273.35      2244.70 o                         
  14  15   4       1913.38       2401.22      2839.35 o                         
  15  15   4      11978.34      11907.36      5189.07 o                         
  16  15   4       3758.33       3708.66      8241.47 o                         
  17  15   4       1869.96       7472.26      6104.79 o                         
 -14  16   4       1870.67       3204.19      2858.49 o                         
 -13  16   4       3949.75      11309.42     10927.58 o                         
 -12  16   4       1726.43       8424.61      3187.64 o                         
 -11  16   4       1577.84       3414.32      2412.75 o                         
 -10  16   4       3459.68       5288.56      3601.83 o                         
  -9  16   4        405.44       3495.93      2113.88 o                         
  -8  16   4     158105.55     151566.67      5494.32 o                         
  -7  16   4       4180.43       4089.44      2869.25 o                         
  -6  16   4      32410.96      34613.79      3662.87 o                         
  -5  16   4       3815.67       9546.46      3401.94 o                         
  -4  16   4     274642.72     293920.81      7936.23 o                         
  -3  16   4       2455.07       9935.22      3789.22 o                         
  -2  16   4      46701.96      44412.59      7936.23 o                         
  -1  16   4      20900.73      20418.33      2680.88 o                         
   0  16   4       3033.06       7735.24      2528.89 o                         
   1  16   4       1878.19      10917.40      4151.26 o                         
   2  16   4      12373.60      15548.98      4212.31 o                         
   3  16   4      27151.76      26318.76      3590.94 o                         
   4  16   4     443391.62     443242.31     13674.73 o                         
   5  16   4      14974.20      25493.31      4395.45 o                         
   6  16   4      31517.43      28393.66      7081.56 o                         
   7  16   4        968.60       2265.70      2577.51 o                         
   8  16   4     115794.35     120719.84      4236.83 o                         
   9  16   4        271.19       2109.46      2622.15 o                         
  10  16   4      30352.74      26003.99      7508.89 o                         
  11  16   4       7665.11       8203.18      2545.78 o                         
  12  16   4       1019.46       2808.20      2288.18 o                         
  13  16   4        724.28       4090.21      2935.38 o                         
  14  16   4       2630.76       3218.89      3816.32 o                         
 -10  17   4       5835.23       7953.67      2637.27 o                         
  -9  17   4       8850.96       8906.33      2363.63 o                         
  -8  17   4      16788.99      18398.27      9523.47 o                         
  -7  17   4        271.97       4694.58      4029.16 o                         
  -6  17   4      32275.98      29357.96      3172.73 o                         
  -5  17   4       7170.80      15862.91      7081.56 o                         
  -4  17   4      66994.04      68308.79      5982.69 o                         
  -3  17   4       2137.38       8477.21      5057.78 o                         
  -2  17   4       3550.06      14802.66      5189.07 o                         
  -1  17   4      11192.16      19346.04     11904.34 o                         
   0  17   4       5228.06       6366.79      2975.85 o                         
   1  17   4      42559.93      46708.64      7508.89 o                         
   2  17   4        510.46       4570.05      4090.21 o                         
   3  17   4      21878.13      24018.89      4296.34 o                         
   4  17   4      20511.39      26772.49      5308.76 o                         
   5  17   4      23335.40      35541.78      6803.88 o                         
   6  17   4       3889.79       4863.08      4011.87 o                         
   7  17   4        398.12       4307.09      3116.95 o                         
   8  17   4      14910.25      15814.21      4700.69 o                         
   9  17   4       2853.48      10733.14     11965.39 o                         
  10  17   4       8067.54       9435.46      2521.68 o                         
  -3  18   4       1105.68      16340.19     14224.16 o                         
  -2  18   4       7741.34      19725.26      6410.03 o                         
  -1  18   4       6751.33       5734.86      2891.25 o                         
   0  18   4       2347.57       4759.86      4090.21 o                         
   1  18   4        787.37       3516.76      2606.78 o                         
   2  18   4       3849.44       7167.54      2956.05 o                         
   3  18   4      10376.78      15919.86      5128.02 o                         
 -29   0   5      21013.96      14041.02      5005.93 o                         
 -27   0   5        723.42        976.77      8058.32 o                         
 -25   0   5       8497.91      14285.21      7692.04 o                         
 -23   0   5      31984.87      33210.07      2930.30 o                         
 -21   0   5      12337.91      14529.40      2075.63 o                         
 -19   0   5     154931.09     157125.11      3662.87 o                         
 -17   0   5      76693.41      74099.95      2197.72 o                         
 -15   0   5      12752.86      13552.64      1220.96 o                         
 -13   0   5       6874.36       7447.84       732.57 o                         
 -11   0   5      26627.94      25884.31      1098.86 o                         
  -9   0   5     157450.11     155659.95      2686.11 o                         
  -7   0   5     186802.22     189346.19      2808.20 o                         
  -5   0   5      40264.69      31989.11      1098.86 o                         
  -3   0   5      41233.19      41878.86       976.77 o                         
  -1   0   5      48774.74      42123.06      1220.96 o                         
   1   0   5     250935.31     263458.34      5616.41 o                         
   3   0   5      60911.09      56164.07      1098.86 o                         
   5   0   5     424347.44     410327.41      4395.45 o                         
   7   0   5      89484.28      90094.51      1343.05 o                         
   9   0   5      86274.90      83012.95      1465.15 o                         
  11   0   5      21588.00      21610.96       976.77 o                         
  13   0   5      53682.61      53111.68      1343.05 o                         
  15   0   5     139435.38     136246.72      2197.72 o                         
  17   0   5      10910.52      13796.83      1098.86 o                         
  19   0   5      34124.78      36628.74      1465.15 o                         
  21   0   5      52599.65      56164.07      1831.44 o                         
  23   0   5      42663.18      42123.06      1953.53 o                         
  25   0   5      30060.90      31622.82      2319.82 o                         
  27   0   5       8027.80      14407.31      5860.60 o                         
  29   0   5      19480.86       4395.45     11965.39 o                         
 -30   1   5        732.75       2197.72      3860.41 o                         
 -29   1   5      19001.92      10519.32      7692.04 o                         
 -28   1   5       4166.08        173.94      5555.58 o                         
 -27   1   5      10841.74       9584.52      5511.52 o                         
 -26   1   5      21632.41      12213.58      5213.55 o                         
 -25   1   5       1491.75          0.00      4294.94 o                         
 -24   1   5      38969.11      35096.33      5555.36 o                         
 -23   1   5      91936.47      97254.12      2891.25 o                         
 -22   1   5      44591.62      43034.70      2502.96 o                         
 -21   1   5      56954.00      55553.55      3052.40 o                         
 -20   1   5       4708.22       5226.20      1831.44 o                         
 -19   1   5     116458.72     110284.84      1994.65 o                         
 -18   1   5      10943.95      10770.30      1282.01 o                         
 -17   1   5      71771.09      69273.62      1494.28 o                         
 -16   1   5     101730.05     100269.39      1406.95 o                         
 -15   1   5      19402.16      22049.85       762.73 o                         
 -14   1   5      28465.27      29941.15      1526.20 o                         
 -13   1   5       9192.69       9130.48      1037.81 o                         
 -12   1   5      66785.72      67482.49      3357.64 o                         
 -11   1   5      21353.07      22945.24       671.53 o                         
 -10   1   5      54574.79      51350.07       863.35 o                         
  -9   1   5      34210.18      28136.85       903.44 o                         
  -8   1   5     104758.23     108649.06      1642.41 o                         
  -7   1   5     222706.28     225132.64      2686.10 o                         
  -6   1   5     155826.83     163125.33      6654.22 o                         
  -5   1   5     178295.30     171837.17      1768.28 o                         
  -4   1   5     229736.69     228050.56      2200.27 o                         
  -3   1   5     209603.02     205247.52      1941.09 o                         
  -2   1   5     235660.84     238301.88      2200.27 o                         
  -1   1   5     105039.90      88755.18      5677.46 o                         
   0   1   5       3604.74       4502.01      3174.49 o                         
   1   1   5     735586.06     768663.44     11171.80 o                         
   2   1   5      61939.74      71432.11     15133.77 o                         
   3   1   5     556437.19     565019.94      4664.23 o                         
   4   1   5      38309.98      34279.40       854.67 o                         
   5   1   5     416169.19     401767.25      3277.31 o                         
   6   1   5      43208.38      42047.07       674.64 o                         
   7   1   5     132392.06     127716.95      1231.88 o                         
   8   1   5      34651.37      31341.79       700.17 o                         
   9   1   5     336311.25     336109.44      3907.08 o                         
  10   1   5       5457.47       4857.58       556.21 o                         
  11   1   5      71701.50      71123.70      1076.60 o                         
  12   1   5       6031.67       7040.11       556.21 o                         
  13   1   5      60141.22      56434.48      1343.05 o                         
  14   1   5       4477.96       5005.93       604.34 o                         
  15   1   5      54650.67      52993.55       990.04 o                         
  16   1   5      18549.24      18635.82       690.68 o                         
  17   1   5      13281.15      14905.07       915.72 o                         
  18   1   5     104610.05     106228.95      1509.01 o                         
  19   1   5      11596.69      10224.61       777.01 o                         
  20   1   5      40077.45      43853.17      1892.49 o                         
  21   1   5      83953.38      85091.38      1467.69 o                         
  22   1   5      70205.74      73537.63      1546.84 o                         
  23   1   5      10158.98      13377.53      1159.91 o                         
  24   1   5      51918.32      54477.77      1681.87 o                         
  25   1   5      16554.71      18272.04      2441.92 o                         
  26   1   5       1990.11       5738.50      1985.70 o                         
  27   1   5       8367.16      16734.24      4415.52 o                         
  28   1   5       1397.03      24794.02      6101.41 o                         
  29   1   5       2069.67      12280.55     12514.82 o                         
  30   1   5       3172.03       6416.70      6471.08 o                         
 -30   2   5        688.57       3290.48      4252.36 o                         
 -29   2   5      32013.08      28820.77      8302.52 o                         
 -28   2   5      58349.87      47106.31      5325.91 o                         
 -27   2   5      22120.79      20852.81     13918.92 o                         
 -26   2   5      26147.52      22066.73      5478.65 o                         
 -25   2   5      16692.86      16172.00     10866.53 o                         
 -24   2   5       5368.93       3943.31      2662.95 o                         
 -23   2   5       3490.31       3052.40      1899.37 o                         
 -22   2   5      18579.81      22023.00      1897.16 o                         
 -21   2   5       8243.59       9330.90      1546.84 o                         
 -20   2   5      15401.11      17763.34      1465.15 o                         
 -19   2   5       2605.79       2056.09      1076.60 o                         
 -18   2   5       7147.49       7190.43       990.04 o                         
 -17   2   5      16263.08      16613.11       949.68 o                         
 -16   2   5       3023.80       3795.02       816.78 o                         
 -15   2   5       3911.73       4860.65       777.01 o                         
 -14   2   5      24674.33      26293.18      2380.87 o                         
 -13   2   5       7268.71       7223.98       674.64 o                         
 -12   2   5       7622.54       7005.98       674.64 o                         
 -11   2   5       2281.90       3144.68       586.06 o                         
 -10   2   5     122136.03     118873.54      2380.87 o                         
  -9   2   5       1458.49       2992.59       604.34 o                         
  -8   2   5       1464.63        738.68       850.47 o                         
  -7   2   5       6421.02      10075.33      2564.01 o                         
  -6   2   5       2023.91       3418.68       643.21 o                         
  -5   2   5     174037.34     173206.22      1854.69 o                         
  -4   2   5     287306.94     295109.53      3357.64 o                         
  -3   2   5     176019.64     179616.58      1768.28 o                         
  -2   2   5      93550.77      89553.56      1076.60 o                         
  -1   2   5       5429.80       6266.31       793.62 o                         
   0   2   5     155559.33     148984.72      2441.92 o                         
   1   2   5      57734.70      60022.74      1056.07 o                         
   2   2   5     121518.07     115351.54      2258.78 o                         
   3   2   5      84661.71      87961.88      1404.10 o                         
   4   2   5     446287.16     438359.28      4273.35 o                         
   5   2   5     119845.01     123008.88      1343.06 o                         
   6   2   5      21842.39      24241.90       643.21 o                         
   7   2   5       3377.78       3278.97       468.98 o                         
   8   2   5       3148.76       2808.20       643.12 o                         
   9   2   5       1441.87       6805.57      5250.12 o                         
  10   2   5      29409.21      30582.77      2197.72 o                         
  11   2   5       4508.04       5482.79       915.72 o                         
  12   2   5      28343.27      28983.48       854.67 o                         
  13   2   5       9049.35      10717.49       643.21 o                         
  14   2   5       3654.61       4398.84       604.34 o                         
  15   2   5       6316.95       6129.66       793.62 o                         
  16   2   5      26812.29      27838.38       777.01 o                         
  17   2   5       5004.04       5825.15       915.72 o                         
  18   2   5        810.50       1778.02       915.72 o                         
  19   2   5       1843.78       3171.12       816.78 o                         
  20   2   5       4002.61       4708.70       854.67 o                         
  21   2   5       7700.54       7355.00       990.04 o                         
  22   2   5       3468.16       3418.68      1036.02 o                         
  23   2   5       3719.62       4077.13      1526.20 o                         
  24   2   5      12271.07      11403.07      1249.62 o                         
  25   2   5      10704.14      13294.94      1467.69 o                         
  26   2   5      26538.05      27224.76      2869.25 o                         
  27   2   5      17347.59      28114.63      3907.51 o                         
  28   2   5      48124.30      68596.19     18125.12 o                         
  29   2   5      28381.23      26494.79     13674.73 o                         
  30   2   5       1659.64       1507.62      4566.44 o                         
 -30   3   5       6161.38       1291.45      3997.69 o                         
 -29   3   5       5453.85       8547.69      4488.20 o                         
 -28   3   5       5044.66      16146.12      7264.70 o                         
 -27   3   5      18962.31      20110.49      3960.15 o                         
 -26   3   5       5170.36       6171.39      4761.74 o                         
 -25   3   5       2239.39       4163.76      5469.52 o                         
 -24   3   5      34998.36      35949.64      3363.74 o                         
 -23   3   5      15409.03      14506.75      2153.19 o                         
 -22   3   5       2258.65       4821.22      1642.41 o                         
 -21   3   5      36365.33      36119.00      1681.87 o                         
 -20   3   5      95170.53      90661.41      2103.33 o                         
 -19   3   5      21458.84      22723.57      2747.16 o                         
 -18   3   5      61111.30      60683.14      1422.56 o                         
 -17   3   5       8481.87       9430.97       990.04 o                         
 -16   3   5      39348.34      39994.21      1220.96 o                         
 -15   3   5      41855.53      41152.09      1122.35 o                         
 -14   3   5       3315.02       3453.57      1098.86 o                         
 -13   3   5      14952.39      17775.22       863.35 o                         
 -12   3   5        105.78       1564.35       674.64 o                         
 -11   3   5      20231.17      20395.71      1892.49 o                         
 -10   3   5      19894.41      22368.35       850.47 o                         
  -9   3   5      88441.79      84885.25      1336.10 o                         
  -8   3   5       8123.65       7552.78       903.44 o                         
  -7   3   5       5676.54       4497.49       789.95 o                         
  -6   3   5      33569.97      33147.93       937.97 o                         
  -5   3   5     402633.84     390583.72      4578.59 o                         
  -4   3   5      19764.90      17653.20       690.68 o                         
  -3   3   5      91118.97      85299.41      1163.12 o                         
  -2   3   5       5182.68       5303.83       496.77 o                         
  -1   3   5      60847.43      60036.08      1076.60 o                         
   0   3   5     123957.91     123186.82      2031.80 o                         
   1   3   5      44526.54      42937.09      1437.46 o                         
   2   3   5        861.27       2066.54      1526.20 o                         
   3   3   5      96832.63      96225.55      1319.49 o                         
   4   3   5     192143.12     192376.02      1768.28 o                         
   5   3   5      35807.67      29017.96       732.58 o                         
   6   3   5      96382.66      91142.46      1025.27 o                         
   7   3   5      59829.09      55668.63       789.95 o                         
   8   3   5        890.60       1683.72       471.89 o                         
   9   3   5       9739.45       9343.52       665.15 o                         
  10   3   5       7135.20       6397.38      1648.29 o                         
  11   3   5      81713.84      79226.09      1260.84 o                         
  12   3   5        505.57       1282.01       671.53 o                         
  13   3   5       1411.18       2123.16       610.48 o                         
  14   3   5      13966.38      13125.58       690.68 o                         
  15   3   5      14301.36      14444.55       732.57 o                         
  16   3   5      35231.58      34865.05       903.44 o                         
  17   3   5      45308.16      44929.44      1159.91 o                         
  18   3   5       7403.99       7398.35      1159.91 o                         
  19   3   5     220151.28     213269.02      2412.75 o                         
  20   3   5      13460.90      15273.54       990.04 o                         
  21   3   5      14586.07      16979.22      1208.69 o                         
  22   3   5       1959.78       3907.07      1122.35 o                         
  23   3   5      10628.88      10379.58      1208.69 o                         
  24   3   5       3238.66       5538.16      1404.10 o                         
  25   3   5      21691.93      23462.81      2066.64 o                         
  26   3   5       2677.90       3107.07      2777.08 o                         
  27   3   5       2218.14       5995.93      3582.11 o                         
  28   3   5       1928.75       7011.93      4727.72 o                         
  29   3   5       6455.17       6104.79      7325.75 o                         
 -29   4   5      11358.83      14111.84      3794.33 o                         
 -28   4   5       1945.11       1193.67      3577.94 o                         
 -27   4   5       2026.39       5065.51      5518.29 o                         
 -26   4   5       4015.84       8668.80      5616.41 o                         
 -25   4   5      13814.38      12025.11      6654.22 o                         
 -24   4   5       3468.18       5926.34      3770.62 o                         
 -23   4   5        886.32       1676.04      1875.93 o                         
 -22   4   5       3405.05       4386.06      1681.87 o                         
 -21   4   5      15009.08      17938.75      2441.92 o                         
 -20   4   5       6470.57       7569.94      1526.20 o                         
 -19   4   5      73719.36      72727.79      2075.63 o                         
 -18   4   5        163.28       2075.63      1036.02 o                         
 -17   4   5       3211.56       4027.64       903.44 o                         
 -16   4   5      10351.99       8790.90       863.35 o                         
 -15   4   5       1248.80       2396.13       674.64 o                         
 -14   4   5      10020.65      10686.52       863.35 o                         
 -13   4   5        307.04       2136.68       690.68 o                         
 -12   4   5        270.31        421.79       468.98 o                         
 -11   4   5      33883.43      36126.61      1587.25 o                         
 -10   4   5      45916.55      46254.28       990.04 o                         
  -9   4   5      52494.05      53556.66      1056.07 o                         
  -8   4   5       2616.89       4497.48       949.68 o                         
  -7   4   5       6874.26       8889.67      2380.87 o                         
  -6   4   5      12404.43      12782.67       863.35 o                         
  -5   4   5     125968.82     125714.56      1509.01 o                         
  -4   4   5        482.48        976.77       518.01 o                         
  -3   4   5      73145.56      72034.46      1122.35 o                         
  -2   4   5       1242.52       2389.59       586.06 o                         
  -1   4   5      15875.26      16689.63      1037.81 o                         
   0   4   5         63.03       2944.40       793.62 o                         
   1   4   5     139005.98     134265.20      2808.20 o                         
   2   4   5      10182.08      11184.46       850.47 o                         
   3   4   5      78606.98      79791.90      3357.64 o                         
   4   4   5       4773.91       3687.94       546.03 o                         
   5   4   5      15597.23      14581.95      1282.01 o                         
   6   4   5      68297.77      64032.11       879.09 o                         
   7   4   5       4635.68       5183.85       517.69 o                         
   8   4   5      16049.89      17893.73      2197.72 o                         
   9   4   5      20394.50      20555.29      1220.96 o                         
  10   4   5       8370.70       8828.12       730.04 o                         
  11   4   5       6462.62       7024.67       556.21 o                         
  12   4   5       1887.78       1886.82       496.77 o                         
  13   4   5       3127.24       2734.17       556.21 o                         
  14   4   5      26855.82      28090.91       793.62 o                         
  15   4   5       3973.66       4335.26       690.68 o                         
  16   4   5       4596.08       5303.50       730.04 o                         
  17   4   5      34758.03      35512.04      1076.60 o                         
  18   4   5        166.50        901.18       831.87 o                         
  19   4   5      75523.24      77949.59      3540.78 o                         
  20   4   5       1927.06       1333.29      1056.07 o                         
  21   4   5       1538.17       2360.52      1163.12 o                         
  22   4   5       2108.55       2319.82      1036.02 o                         
  23   4   5       8124.35       8347.40      1381.36 o                         
  24   4   5       2923.35       4338.22      1373.28 o                         
  25   4   5       4786.19       3187.01      1681.87 o                         
  26   4   5        361.37       3507.48      2317.06 o                         
  27   4   5        466.36       1587.25      3539.73 o                         
  28   4   5        174.98          0.00      7447.84 o                         
  29   4   5      32514.16      37005.77      9340.33 o                         
 -29   5   5         83.41       8211.54      7081.56 o                         
 -28   5   5       1231.44      11039.58     12209.58 o                         
 -27   5   5       2130.02       4116.37      5274.54 o                         
 -26   5   5       6753.36       5843.16      4761.74 o                         
 -25   5   5      68041.27      63525.97      4803.57 o                         
 -24   5   5      49683.96      45220.45      7814.13 o                         
 -23   5   5      37242.15      39397.96      2796.93 o                         
 -22   5   5      20723.35      20358.17      1941.09 o                         
 -21   5   5       1627.31       3339.49      1595.44 o                         
 -20   5   5      41653.43      43676.46      1806.87 o                         
 -19   5   5       6329.08       6372.51      1381.36 o                         
 -18   5   5      21826.86      20047.84      1319.49 o                         
 -17   5   5       6258.74       8286.54      2991.35 o                         
 -16   5   5      16618.97      17782.19      2075.63 o                         
 -15   5   5      19727.74      21350.12      1465.15 o                         
 -14   5   5       6822.41       8372.16      1037.81 o                         
 -13   5   5      13387.77      13119.17       816.78 o                         
 -12   5   5       6524.59       7600.26       915.72 o                         
 -11   5   5      12906.72      14324.25       643.21 o                         
 -10   5   5      21490.75      21658.23      2136.68 o                         
  -9   5   5      15617.69      14796.85       879.09 o                         
  -8   5   5     227744.50     234330.56      2891.25 o                         
  -7   5   5      56753.94      60868.05      2069.53 o                         
  -6   5   5       2994.77       3970.64       732.57 o                         
  -5   5   5      27546.09      28631.29      1709.34 o                         
  -4   5   5      13747.93      17653.20       863.35 o                         
  -3   5   5       7513.55       8399.18       643.21 o                         
  -2   5   5       4190.62       4173.07      1098.86 o                         
  -1   5   5      38392.98      36029.31      1076.60 o                         
   0   5   5      20860.95      22752.62      1025.27 o                         
   1   5   5      38937.41      37440.31       990.04 o                         
   2   5   5      12342.81      13353.21       903.44 o                         
   3   5   5      75312.84      75005.53      1953.53 o                         
   4   5   5      84502.04      83371.00      1249.62 o                         
   5   5   5      64131.18      63280.56       993.53 o                         
   6   5   5       6754.74       7968.33      1037.81 o                         
   7   5   5      17731.15      18332.62      1159.91 o                         
   8   5   5      20478.84      15811.58      1404.10 o                         
   9   5   5     174747.11     177673.27      2747.16 o                         
  10   5   5      13545.31      14682.48       915.72 o                         
  11   5   5      63716.93      65030.26      1526.20 o                         
  12   5   5      28852.16      30250.97      1159.91 o                         
  13   5   5      46676.17      47373.18      1122.35 o                         
  14   5   5       1625.01       2808.20       777.01 o                         
  15   5   5      13878.74      13929.89      1404.10 o                         
  16   5   5      20520.10      19704.64      1112.42 o                         
  17   5   5        580.25       1844.52      1127.59 o                         
  18   5   5       4609.89       5121.29      1648.29 o                         
  19   5   5      50300.17      48877.20      1633.56 o                         
  20   5   5       8227.09       9977.04      1286.41 o                         
  21   5   5      17976.39      17620.40      1286.41 o                         
  22   5   5       1869.20       1764.48      1336.10 o                         
  23   5   5       3946.72       5190.92      1422.56 o                         
  24   5   5      26082.53      26227.95      1875.93 o                         
  25   5   5      63662.62      61745.93      2398.93 o                         
  26   5   5        617.80       2331.34      2257.49 o                         
  27   5   5      18040.63      22475.72      5183.68 o                         
  28   5   5        603.76          0.00      5982.70 o                         
  29   5   5         91.54       3736.31      4046.13 o                         
 -28   6   5      31504.48      32799.10      4191.26 o                         
 -27   6   5       3986.01       8489.25      4822.79 o                         
 -26   6   5      28323.75      29266.96      4482.84 o                         
 -25   6   5      36057.69      40366.66      4273.35 o                         
 -24   6   5      10123.92       9489.84      3862.54 o                         
 -23   6   5      10560.03       7290.14      2935.56 o                         
 -22   6   5       6168.27       3859.29      1980.08 o                         
 -21   6   5       1915.43       3846.02      2747.16 o                         
 -20   6   5       1189.71       1746.91      1668.64 o                         
 -19   6   5      11654.20      12065.21      1709.34 o                         
 -18   6   5      44575.95      47133.74      2441.92 o                         
 -17   6   5      61918.27      65095.02      1941.09 o                         
 -16   6   5     116958.14     122916.11      2027.49 o                         
 -15   6   5      36651.92      34968.79      1249.62 o                         
 -14   6   5      13010.78      14389.60       937.97 o                         
 -13   6   5      44318.56      40759.70      1892.48 o                         
 -12   6   5      15662.56      17324.14       730.04 o                         
 -11   6   5      10485.89      12377.98       674.64 o                         
 -10   6   5      12496.29      13828.15       762.73 o                         
  -9   6   5      68758.71      68463.87      1526.20 o                         
  -8   6   5     105787.55     117589.08      2016.50 o                         
  -7   6   5     198101.92     193961.84      3223.33 o                         
  -6   6   5      17204.92      16913.27      2747.16 o                         
  -5   6   5       3946.62       5178.71      1037.81 o                         
  -4   6   5      44459.24      43620.52      1076.60 o                         
  -3   6   5        966.35       1955.68       976.77 o                         
  -2   6   5      84503.66      82171.38      2197.72 o                         
  -1   6   5       2848.52       3112.93       685.93 o                         
   0   6   5      30806.63      32843.77      1343.05 o                         
   1   6   5       8194.36      11034.92      3357.64 o                         
   2   6   5      21998.18      22327.77      1528.88 o                         
   3   6   5        100.02       3000.44      1404.10 o                         
   4   6   5      14969.94      16459.35       812.72 o                         
   5   6   5      15135.85      16781.24       730.04 o                         
   6   6   5     128125.53     126433.66      1831.44 o                         
   7   6   5     165881.05     159032.52      2082.36 o                         
   8   6   5     131077.09     133647.00      3296.59 o                         
   9   6   5      16738.08      19630.91      2441.92 o                         
  10   6   5      43370.37      44801.47      1106.73 o                         
  11   6   5       1329.33       1648.29       793.62 o                         
  12   6   5      42806.78      42245.15       990.04 o                         
  13   6   5       8918.33       9745.07       730.04 o                         
  14   6   5       2816.19       4984.63       850.47 o                         
  15   6   5      66026.48      66754.74      1581.50 o                         
  16   6   5      20184.81      23389.49      2136.68 o                         
  17   6   5     123204.62     119456.30      3846.02 o                         
  18   6   5       9262.36      11215.60      1319.49 o                         
  19   6   5       7553.34       8603.99      1422.56 o                         
  20   6   5       3143.92       2869.25      1381.36 o                         
  21   6   5       5907.49       6523.70      2014.58 o                         
  22   6   5       3469.60       3974.90      1546.84 o                         
  23   6   5      20178.53      18970.12      2502.96 o                         
  24   6   5       4669.91       5616.41      1813.03 o                         
  25   6   5       6675.59       5216.09      2581.59 o                         
  26   6   5       3411.90      17721.19      3695.65 o                         
  27   6   5        593.64      30284.49     26311.65 o                         
  28   6   5       8415.26       7781.57      3859.23 o                         
 -27   7   5      37641.89      28329.33      6654.22 o                         
 -26   7   5       2468.59       5043.44      9706.62 o                         
 -25   7   5      18803.31      12400.36      4446.08 o                         
 -24   7   5      11837.50      12748.24      3632.05 o                         
 -23   7   5       3492.32       2292.69      2288.18 o                         
 -22   7   5       4410.39       5256.55      2274.16 o                         
 -21   7   5      13804.57      13223.62      3357.64 o                         
 -20   7   5      14751.99      15613.49      1783.53 o                         
 -19   7   5        958.04       2862.47      1709.34 o                         
 -18   7   5      21484.45      20504.65      1581.50 o                         
 -17   7   5     325217.16     325860.69      4314.15 o                         
 -16   7   5      47072.31      49233.26      1768.28 o                         
 -15   7   5      31504.97      29659.06      2136.68 o                         
 -14   7   5       1475.13       1964.15       990.04 o                         
 -13   7   5       9985.82       9426.75       949.68 o                         
 -12   7   5      36665.89      35167.41      1208.69 o                         
 -11   7   5     125247.66     117888.03      1726.70 o                         
 -10   7   5       1929.28       2647.55       789.95 o                         
  -9   7   5     159483.77     159200.73      2228.61 o                         
  -8   7   5      33463.78      35470.24      3052.40 o                         
  -7   7   5      71337.89      71306.06      1935.52 o                         
  -6   7   5      22686.17      25113.94      1144.09 o                         
  -5   7   5      44854.05      46084.18      1349.27 o                         
  -4   7   5        363.11       2034.93      1953.53 o                         
  -3   7   5      41720.86      42565.46      1076.60 o                         
  -2   7   5       6162.84       6276.21       738.25 o                         
  -1   7   5      18242.49      21069.21      1709.34 o                         
   0   7   5       5748.70       6693.48      1196.98 o                         
   1   7   5      30729.72      29638.04      2197.72 o                         
   2   7   5      39359.28      41991.55      1465.15 o                         
   3   7   5       9553.13       8139.05       903.48 o                         
   4   7   5       3845.67       3885.78       848.07 o                         
   5   7   5      21825.90      25973.14       990.04 o                         
   6   7   5      25416.49      26945.73      1015.90 o                         
   7   7   5     269232.41     260319.55      5494.31 o                         
   8   7   5      94695.24      94813.23      1770.39 o                         
   9   7   5      15711.28      15000.63      1831.44 o                         
  10   7   5        189.29       1343.05       777.01 o                         
  11   7   5      17358.13      17602.20       732.57 o                         
  12   7   5       8469.57      10403.55       816.78 o                         
  13   7   5      63698.67      58294.82      1373.28 o                         
  14   7   5        240.63       1309.76       937.97 o                         
  15   7   5     275115.47     275827.00      3613.74 o                         
  16   7   5      23034.66      26323.49      1319.49 o                         
  17   7   5      75040.40      71406.97      1818.85 o                         
  18   7   5      60312.59      60302.28      1842.68 o                         
  19   7   5      10726.16       9949.77      1509.01 o                         
  20   7   5       1311.79       3792.93      1790.64 o                         
  21   7   5       3763.05       3077.31      1959.83 o                         
  22   7   5       1565.99       3797.43      2258.77 o                         
  23   7   5      39047.25      35163.66      2463.77 o                         
  24   7   5       6059.15       9555.96      2276.90 o                         
  25   7   5      34589.27      30340.75      2796.93 o                         
  26   7   5        232.75       1841.26      3736.99 o                         
  27   7   5       8733.17      19607.12      4863.61 o                         
 -27   8   5       1505.31       5703.89      4597.41 o                         
 -26   8   5       2623.26       8133.46      7264.70 o                         
 -25   8   5       4865.44      13661.41      4560.61 o                         
 -24   8   5       7132.74      10308.82      6165.84 o                         
 -23   8   5       6758.10       5335.15      2412.75 o                         
 -22   8   5       3995.99       4022.38      2163.16 o                         
 -21   8   5       5634.70       2374.64      2103.33 o                         
 -20   8   5      13312.89      10868.00      2869.25 o                         
 -19   8   5      20514.85      21293.09      1768.28 o                         
 -18   8   5      10020.40       9232.31      1509.01 o                         
 -17   8   5      17186.43      16253.43      1467.69 o                         
 -16   8   5      25227.62      24464.91      1509.01 o                         
 -15   8   5      24254.59      22885.99      1546.84 o                         
 -14   8   5      88544.10      88244.23      1994.65 o                         
 -13   8   5       5713.55       6365.05      1260.84 o                         
 -12   8   5      28093.69      28955.25      1208.69 o                         
 -11   8   5        644.69       1005.84       903.44 o                         
 -10   8   5       6298.25       6902.99       903.44 o                         
  -9   8   5      25165.39      25436.24      1076.60 o                         
  -8   8   5      14008.05      20113.39      4883.83 o                         
  -7   8   5      55353.59      54630.99      1892.49 o                         
  -6   8   5      17935.67      22923.05      3846.02 o                         
  -5   8   5       8718.60       4812.39       993.53 o                         
  -4   8   5      18194.31      17120.09      3357.64 o                         
  -3   8   5      20549.95      20939.61       949.68 o                         
  -2   8   5       1962.84       1581.94       783.01 o                         
  -1   8   5       2866.55       4186.35       848.07 o                         
   0   8   5       8372.81       7798.65      1199.46 o                         
   1   8   5      24606.33      23845.77      1249.62 o                         
   2   8   5      21525.54      21704.99      1163.12 o                         
   3   8   5       5460.18       5965.69       831.87 o                         
   4   8   5      24950.49      24648.54       993.53 o                         
   5   8   5      73037.00      73179.05      1199.46 o                         
   6   8   5       6512.19       8067.43      1052.39 o                         
   7   8   5      38697.81      38735.64      3174.49 o                         
   8   8   5      10829.69      10315.80       957.74 o                         
   9   8   5       2574.69       1604.69       831.87 o                         
  10   8   5      59258.08      59485.03      2496.86 o                         
  11   8   5        462.63       3052.40       879.09 o                         
  12   8   5      14581.93      15553.28       949.68 o                         
  13   8   5       2051.47       1343.05       967.76 o                         
  14   8   5       8184.77       9467.12      1112.42 o                         
  15   8   5      22812.96      25315.94      1437.46 o                         
  16   8   5      20913.93      20911.31      1465.15 o                         
  17   8   5      22094.92      22977.71      2747.16 o                         
  18   8   5      97472.60      96803.98      2585.73 o                         
  19   8   5      11654.49      10592.22      1768.28 o                         
  20   8   5       1691.00       4124.72      1848.68 o                         
  21   8   5      25014.38      23865.62      4273.35 o                         
  22   8   5       1350.96       3205.57      2317.06 o                         
  23   8   5       1196.31        620.65      1987.07 o                         
  24   8   5       1099.53       1862.61      1994.65 o                         
  25   8   5      21062.92      22063.00      2463.77 o                         
  26   8   5      23893.54      19126.77      3195.46 o                         
  27   8   5       1429.95       6358.99      2686.11 o                         
 -26   9   5       6916.88      13477.05      5420.62 o                         
 -25   9   5       8236.96      14166.44      5433.26 o                         
 -24   9   5       1553.33      11692.60      4584.51 o                         
 -23   9   5      38798.92      38620.61      4456.50 o                         
 -22   9   5       6269.05       2995.56      2346.83 o                         
 -21   9   5       7807.33       5563.32      1980.08 o                         
 -20   9   5       7451.73       6791.05      2499.25 o                         
 -19   9   5      54285.93      52722.39      5250.12 o                         
 -18   9   5        665.36       1902.12      1633.56 o                         
 -17   9   5       1220.04       2991.35      1554.03 o                         
 -16   9   5       1773.82       3214.09      1595.44 o                         
 -15   9   5      10655.79      12282.77      1633.56 o                         
 -14   9   5       3340.49       3410.81      2319.82 o                         
 -13   9   5        375.46       1991.69      1349.27 o                         
 -12   9   5      13283.58      13770.02      1465.15 o                         
 -11   9   5      54874.41      51219.27      1381.36 o                         
 -10   9   5      26271.66      24889.38      1144.09 o                         
  -9   9   5      77213.23      73174.95      1668.64 o                         
  -8   9   5        173.24       3913.85      1381.80 o                         
  -7   9   5      39397.45      38167.72      2197.72 o                         
  -6   9   5       8830.24       9977.85      5494.31 o                         
  -5   9   5      17783.48      13387.51      1204.88 o                         
  -4   9   5      32202.80      35334.05      1430.11 o                         
  -3   9   5      33490.59      33529.75      1076.60 o                         
  -2   9   5      51027.77      49293.61      6104.79 o                         
  -1   9   5      33463.18      31500.72      1465.15 o                         
   0   9   5       2248.12       4151.26      1098.86 o                         
   1   9   5     266562.31     265045.59      5738.50 o                         
   2   9   5      29848.30      28594.99      2136.68 o                         
   3   9   5      69790.21      66271.81      2441.92 o                         
   4   9   5       5847.75       4493.59      1002.08 o                         
   5   9   5     135293.11     131943.38      1854.69 o                         
   6   9   5       2901.05       3416.07      1159.91 o                         
   7   9   5       4558.80       3991.32       993.08 o                         
   8   9   5       1612.96       1687.14      1028.90 o                         
   9   9   5     191549.62     188480.53      2733.00 o                         
  10   9   5      14627.95      17135.31      1465.15 o                         
  11   9   5      22177.78      20598.11      1112.42 o                         
  12   9   5       1235.00       1897.57      1025.27 o                         
  13   9   5       2253.93       2916.73      1163.12 o                         
  14   9   5       3089.99       2839.86      1163.12 o                         
  15   9   5      27232.57      25868.57      1509.01 o                         
  16   9   5      15852.67      10619.07      1720.23 o                         
  17   9   5        535.45       2694.43      1893.49 o                         
  18   9   5       7006.54       9751.89      4334.40 o                         
  19   9   5       4830.39       3236.74      2051.93 o                         
  20   9   5      16432.29      13861.47      4761.74 o                         
  21   9   5      14113.46      14612.25      4700.69 o                         
  22   9   5      18211.59      17840.59      2864.85 o                         
  23   9   5       4340.17       7993.21      2521.68 o                         
  24   9   5       4507.99       5005.93      2417.37 o                         
  25   9   5      26311.92      25183.52      2762.71 o                         
  26   9   5      12482.23      10735.27      2373.03 o                         
 -25  10   5       1613.74      10796.62      7081.56 o                         
 -24  10   5        646.63       8441.32      4045.98 o                         
 -23  10   5       3026.49       6986.80      2808.20 o                         
 -22  10   5      11563.25      11088.48      3052.40 o                         
 -21  10   5       3600.83       2750.61      2228.61 o                         
 -20  10   5       2962.38       1894.45      2353.61 o                         
 -19  10   5       2021.33       3880.90      2303.85 o                         
 -18  10   5       4409.01       6728.15      2136.68 o                         
 -17  10   5      38718.85      35229.62      2153.19 o                         
 -16  10   5      18622.32      18084.82      1854.69 o                         
 -15  10   5      66092.97      67062.31      2363.63 o                         
 -14  10   5       8776.01      10648.78      1669.17 o                         
 -13  10   5       7709.98       7796.73      1460.09 o                         
 -12  10   5      21625.95      26826.96      2625.06 o                         
 -11  10   5       1129.37       2116.33      1286.41 o                         
 -10  10   5     138746.55     134790.70      2326.25 o                         
  -9  10   5      11223.45      11385.94      1648.29 o                         
  -8  10   5      60683.11      61933.66      1723.71 o                         
  -7  10   5      21110.63      23147.18      1353.82 o                         
  -6  10   5       7171.02       8470.69      2441.92 o                         
  -5  10   5        854.02       2197.72      1465.15 o                         
  -4  10   5      12617.28      12480.35      4517.54 o                         
  -3  10   5      12660.13      10466.45      1581.50 o                         
  -2  10   5       5170.68       5782.75      1770.39 o                         
  -1  10   5       4749.97       5637.89      1953.53 o                         
   0  10   5        446.44       1159.91      1381.36 o                         
   1  10   5        655.15       4944.88      1381.36 o                         
   2  10   5      41001.18      42778.77      2014.58 o                         
   3  10   5       2091.29       2753.94      1144.09 o                         
   4  10   5      54232.00      43421.39      3907.06 o                         
   5  10   5       7612.41       8689.13      1199.46 o                         
   6  10   5       4482.01       7912.09       900.22 o                         
   7  10   5       8545.18      10706.93      1119.70 o                         
   8  10   5       6896.90       5466.86      1023.31 o                         
   9  10   5      56390.06      54697.82      2100.52 o                         
  10  10   5      21176.12      24218.90      1633.56 o                         
  11  10   5        814.38       3734.10      1546.84 o                         
  12  10   5      44537.75      40539.12      1640.36 o                         
  13  10   5        776.03       2889.60      1526.20 o                         
  14  10   5       8908.66       8810.62      1831.44 o                         
  15  10   5       9004.33      11545.21      1587.25 o                         
  16  10   5      43025.13      44128.90      5982.69 o                         
  17  10   5      83786.55      83524.62      4761.74 o                         
  18  10   5       8375.09       8230.37      2564.01 o                         
  19  10   5      21039.57      16545.03      2434.45 o                         
  20  10   5      33013.56      34049.44      9340.33 o                         
  21  10   5       1549.55       3386.01      2681.91 o                         
  22  10   5      11369.73       8176.42      2548.30 o                         
  23  10   5       8922.85       4450.18      2499.25 o                         
  24  10   5        154.65       2552.91      2317.06 o                         
  25  10   5       5999.04       9420.59      4334.40 o                         
 -23  11   5       1594.46       5983.98      3808.57 o                         
 -22  11   5        960.89       7327.26      3363.45 o                         
 -21  11   5       8541.10       8759.45      2833.38 o                         
 -20  11   5      31858.60      31126.09      2991.35 o                         
 -19  11   5      73188.70      67799.36      3226.54 o                         
 -18  11   5      49526.12      47850.29      2726.08 o                         
 -17  11   5      44252.45      46222.26      2970.11 o                         
 -16  11   5      10584.55      11067.04      2686.11 o                         
 -15  11   5      54930.86      55419.08      2808.20 o                         
 -14  11   5       1731.96       4796.62      2051.21 o                         
 -13  11   5       8086.14       7309.62      2025.07 o                         
 -12  11   5       1378.71       3554.98      1737.24 o                         
 -11  11   5       6690.38       7870.51      1595.44 o                         
 -10  11   5       6008.12       4066.16      1422.56 o                         
  -9  11   5     111565.85     119618.95      2280.30 o                         
  -8  11   5      53040.28      49094.43      1805.84 o                         
  -7  11   5      15131.60      13819.09      2380.87 o                         
  -6  11   5      79440.46      83641.24      2380.87 o                         
  -5  11   5     195756.25     194885.62      2610.18 o                         
  -4  11   5      54123.13      63215.99      5182.97 o                         
  -3  11   5      11581.72      12516.57      1730.72 o                         
  -2  11   5       3688.37       3682.89      2441.92 o                         
  -1  11   5     126498.95     139049.06      4700.69 o                         
   0  11   5      59734.20      57062.52      1953.53 o                         
   1  11   5      30714.96      28989.04      1755.69 o                         
   2  11   5      41206.30      42319.25      1846.95 o                         
   3  11   5      44817.74      56551.29      4206.20 o                         
   4  11   5      21948.63      22369.38      2808.20 o                         
   5  11   5      57699.34      53303.01      3357.64 o                         
   6  11   5      99142.84      99765.57      4212.30 o                         
   7  11   5     154224.03     150325.67      4273.35 o                         
   8  11   5      17605.76      19235.34      1526.20 o                         
   9  11   5      72376.35      65686.27      2686.11 o                         
  10  11   5       3318.61       5955.32      1491.41 o                         
  11  11   5      65031.64      57197.46      2380.87 o                         
  12  11   5      10182.86      10958.52      1648.29 o                         
  13  11   5       4675.77       4106.86      1422.56 o                         
  14  11   5      19073.05      21350.62      2502.96 o                         
  15  11   5       5631.30       3640.16      1783.53 o                         
  16  11   5      45159.96      47151.42      2698.54 o                         
  17  11   5      61544.45      53528.27      5311.17 o                         
  18  11   5       6816.69       6799.21      2619.93 o                         
  19  11   5     100572.25      99144.35      3565.96 o                         
  20  11   5      16197.67      11994.06      2661.63 o                         
  21  11   5        933.81       3629.24      5677.46 o                         
  22  11   5       8833.91       8443.73      2969.46 o                         
  23  11   5      17654.64      16205.07      2746.56 o                         
 -22  12   5       1831.52       9668.46      5738.50 o                         
 -21  12   5      31134.70      31639.38      8424.61 o                         
 -20  12   5       7278.32       5029.46      2969.46 o                         
 -19  12   5      10208.56       9755.75      5372.22 o                         
 -18  12   5      51098.46      48118.10      4578.59 o                         
 -17  12   5       1735.23       5918.43      2450.33 o                         
 -16  12   5      26586.49      26167.60      2569.75 o                         
 -15  12   5      14711.41      13015.35      2572.50 o                         
 -14  12   5       4292.46       5316.89      2449.16 o                         
 -13  12   5      17021.77      18740.84      2134.62 o                         
 -12  12   5        326.05       2635.43      2025.07 o                         
 -11  12   5       1044.12       3253.69      1581.50 o                         
 -10  12   5      36664.89      36705.52      2747.16 o                         
  -9  12   5        936.65       1729.69      1490.30 o                         
  -8  12   5       8906.58       9900.91      1897.16 o                         
  -7  12   5      15325.75      15472.23      2319.82 o                         
  -6  12   5      24672.49      20661.46      1566.03 o                         
  -5  12   5      18013.37      20669.85      1873.04 o                         
  -4  12   5       4318.91       7118.06      3601.83 o                         
  -3  12   5      94493.41      94846.21      2363.63 o                         
  -2  12   5      23496.72      23921.30      6471.08 o                         
  -1  12   5      18350.74      21977.25      1587.25 o                         
   0  12   5       4863.06       4939.23      2686.11 o                         
   1  12   5       5204.42       6469.60      2441.92 o                         
   2  12   5       2095.97       5171.48      1892.49 o                         
   3  12   5      41317.43      38691.79      2319.82 o                         
   4  12   5      12832.53      12288.19      5189.07 o                         
   5  12   5       9560.61      11032.97      2502.96 o                         
   6  12   5     194450.41     190352.92      4700.69 o                         
   7  12   5      17552.36      20498.41      5066.98 o                         
   8  12   5      63073.13      59994.62      2391.30 o                         
   9  12   5       4301.99       4165.62      2930.30 o                         
  10  12   5      23302.76      21366.77      2172.86 o                         
  11  12   5       2901.99       5185.00      1929.62 o                         
  12  12   5       3520.67       5108.75      1633.56 o                         
  13  12   5       2012.72       4002.76      1595.44 o                         
  14  12   5      13359.73      13331.18      1842.68 o                         
  15  12   5       3383.15       2870.25      2194.72 o                         
  16  12   5       7106.02       8924.24      3116.95 o                         
  17  12   5       2715.95       5494.31      4029.16 o                         
  18  12   5       6072.40       8492.88      3658.79 o                         
  19  12   5      19099.70      17459.85      2845.16 o                         
  20  12   5       2280.35       2619.51      3177.67 o                         
  21  12   5       3850.46       6847.98      3374.24 o                         
  22  12   5      19780.61      15535.92      3282.53 o                         
 -20  13   5       4867.65       8228.33      3062.88 o                         
 -19  13   5      13212.47      11960.16      3174.49 o                         
 -18  13   5      10334.48       8444.55      4517.55 o                         
 -17  13   5      23247.66      24747.89      6226.89 o                         
 -16  13   5      11891.64      15005.38      2869.25 o                         
 -15  13   5       7611.70      13805.47      7142.60 o                         
 -14  13   5        577.69       1509.55      2928.36 o                         
 -13  13   5       1580.09       5137.79      6287.93 o                         
 -12  13   5        674.76       2953.99      2488.70 o                         
 -11  13   5        664.98        789.36      1854.69 o                         
 -10  13   5       3122.27       3515.07      1633.56 o                         
  -9  13   5       2551.07       2338.13      1720.23 o                         
  -8  13   5       4038.15       4440.67      2104.77 o                         
  -7  13   5       3846.39       4850.72      3968.11 o                         
  -6  13   5      20662.01      24859.74      2070.74 o                         
  -5  13   5       6627.75       5622.36      1645.41 o                         
  -4  13   5        273.94       4588.77      2075.63 o                         
  -3  13   5      64424.36      64772.53      6281.83 o                         
  -2  13   5       3210.46       4029.16      1669.17 o                         
  -1  13   5      23944.05      24022.17      1831.44 o                         
   0  13   5      61295.72      58853.60      2190.13 o                         
   1  13   5       4583.50      11566.79      2224.85 o                         
   2  13   5      35751.41      37305.48      2066.64 o                         
   3  13   5      20489.25      24199.66      2075.63 o                         
   4  13   5         45.43       6497.88      1693.76 o                         
   5  13   5      72092.62      75641.73      2672.20 o                         
   6  13   5       2483.36       1277.75      1783.53 o                         
   7  13   5      25979.64      25438.04      4761.74 o                         
   8  13   5       2021.20       3625.31      1785.16 o                         
   9  13   5       3190.51       5385.54      2258.77 o                         
  10  13   5        627.74       2661.27      2366.46 o                         
  11  13   5        168.28       2668.35      2564.01 o                         
  12  13   5       3059.04       4597.28      2010.22 o                         
  13  13   5      14708.74      13760.52      2103.33 o                         
  14  13   5       3410.39       2502.96      1813.03 o                         
  15  13   5       8458.46       8011.71      2363.63 o                         
  16  13   5       2932.43       2622.95      2463.77 o                         
  17  13   5      65766.80      55143.45      3018.02 o                         
  18  13   5       1591.65       4455.59      2732.37 o                         
  19  13   5      18782.42      28821.55     11415.96 o                         
  20  13   5       3529.17       3784.97      2676.38 o                         
 -18  14   5       2675.10      11721.20      5066.98 o                         
 -17  14   5       2020.47       9323.41      3452.90 o                         
 -16  14   5        776.48       3434.14      3312.15 o                         
 -15  14   5        934.42       2873.81      2777.08 o                         
 -14  14   5       1951.91       3016.48      2572.50 o                         
 -13  14   5       7341.76       7610.64      3052.40 o                         
 -12  14   5      18501.38      19082.90      3723.92 o                         
 -11  14   5       4006.66       4255.27      2787.26 o                         
 -10  14   5      46531.50      42871.43      4090.21 o                         
  -9  14   5        163.09       1668.64      1941.09 o                         
  -8  14   5        569.98       1864.44      2289.90 o                         
  -7  14   5       1795.17       1713.50      2647.36 o                         
  -6  14   5       1791.75       2883.34      2070.74 o                         
  -5  14   5       5132.50       7255.63      2869.25 o                         
  -4  14   5      41688.47      44777.51      5311.17 o                         
  -3  14   5       4109.13       3339.68      2699.16 o                         
  -2  14   5      13774.71      15584.80      2699.16 o                         
  -1  14   5       4706.99       7651.02      1648.59 o                         
   0  14   5      14280.62      17111.52      2214.74 o                         
   1  14   5      45388.84      45665.12      4212.31 o                         
   2  14   5      28222.00      30005.46      2143.64 o                         
   3  14   5      25408.02      25562.34      2197.72 o                         
   4  14   5       3705.84       8702.10      2786.79 o                         
   5  14   5      47094.13      49710.79      2845.16 o                         
   6  14   5       4044.40       6876.40      2502.96 o                         
   7  14   5      18591.05      14060.20      1959.83 o                         
   8  14   5        974.91       8743.55      7753.08 o                         
   9  14   5         17.68       4499.46      2213.47 o                         
  10  14   5       9256.54       9851.49      2680.88 o                         
  11  14   5       2291.72       5261.52      3235.54 o                         
  12  14   5       2722.84       3686.25      2016.50 o                         
  13  14   5      44036.65      42079.03      2326.25 o                         
  14  14   5      21244.12      13994.97      2680.88 o                         
  15  14   5       3469.68       2611.58      2828.17 o                         
  16  14   5       8257.57      10106.64      4944.88 o                         
  17  14   5      12599.83      10397.68      2873.22 o                         
  18  14   5        328.01       6341.45      3092.39 o                         
 -16  15   5        708.13       2008.20      2883.53 o                         
 -15  15   5       1972.14       6052.46      4029.16 o                         
 -14  15   5       9906.43      10270.96      7814.13 o                         
 -13  15   5       5038.03       6185.12      4456.50 o                         
 -12  15   5       6896.61       8716.12      3198.60 o                         
 -11  15   5      74695.05      61760.66      4450.39 o                         
 -10  15   5       2133.41       3197.10      2319.82 o                         
  -9  15   5       1998.47       5090.65      2113.88 o                         
  -8  15   5       5796.65       7814.13      2344.24 o                         
  -7  15   5       3771.38       2551.80      2324.63 o                         
  -6  15   5       1731.04       4680.34      2574.73 o                         
  -5  15   5       3960.80       2808.20      2808.20 o                         
  -4  15   5       1282.85       4395.45      4761.74 o                         
  -3  15   5       8503.38       3670.06      7001.74 o                         
  -2  15   5       3528.66       3851.21      3109.99 o                         
  -1  15   5      24716.23      27317.85      5982.69 o                         
   0  15   5       5745.91       4633.01      2458.72 o                         
   1  15   5      11664.86      12626.14      5860.60 o                         
   2  15   5      34635.46      33391.50      4639.64 o                         
   3  15   5       2479.82       5928.83      2340.97 o
[truncated: 420,553 more chars]
